# Supplementary material for: MicroRNA expression profiling in exosomes derived from gastric cancer stem-like cells
Source: Oncotarget. 2017 Sep 27;8(55):93839–55. doi: 10.18632/oncotarget.21288 (PMC5706839; doi:10.18632/oncotarget.21288)
Supplement: Supplementary file 2 [file oncotarget-08-93839-s002.xlsx]

## Sheet: Sheet1
Supplementary Table 1: The known miRNAs in the exosomes derived from CSCs and Dcs
The known miRNA expression pattern
	CSCs		DCs
miRNA_ID	total_Count	Normalized_Value	total_Count	Normalized_Value
hsa-miR-1290	870273	56698.2	4456	443.85
hsa-miR-1246	646194	42099.5	7353	732.412
hsa-let-7f-5p	102433	6673.5	15393	1533.25
hsa-miR-21-5p	85071	5542.37	65042	6478.65
hsa-let-7a-5p	65202	4247.9	20763	2068.14
hsa-miR-100-5p	42187	2748.48	90753	9039.65
hsa-miR-20a-5p	32838	2139.39	1692	168.535
hsa-let-7g-5p	24635	1604.97	9063	902.74
hsa-miR-26a-5p	24458	1593.44	13310	1325.77
hsa-miR-24-3p	24426	1591.35	4280	426.319
hsa-miR-182-5p	24048	1566.72	9118	908.218
hsa-miR-378a-3p	23038	1500.92	12642	1259.23
hsa-miR-148a-3p	17046	1110.55	11202	1115.8
hsa-miR-17-5p	15930	1037.84	793	78.9885
hsa-miR-23a-3p	15628	1018.16	8220	818.771
hsa-miR-26b-5p	14889	970.017	2601	259.078
hsa-let-7i-5p	13672	890.729	21169	2108.58
hsa-miR-103a-3p	13556	883.172	1828	182.082
hsa-miR-191-5p	12859	837.762	10663	1062.11
hsa-miR-30a-3p	12579	819.52	5968	594.456
hsa-miR-101-3p	12409	808.445	2426	241.647
hsa-let-7b-5p	11763	766.358	29137	2902.25
hsa-miR-183-5p	11346	739.191	2740	272.924
hsa-miR-30a-5p	11293	735.738	4545	452.715
hsa-miR-92a-3p	8917	580.942	17048	1698.1
hsa-miR-148b-3p	8297	540.549	2645	263.461
hsa-miR-98-5p	7663	499.244	578	57.573
hsa-miR-27a-3p	6913	450.381	2293	228.399
hsa-miR-181a-5p	5675	369.726	2381	237.165
hsa-miR-29a-3p	5330	347.249	847	84.3673
hsa-miR-151a-3p	5128	334.089	7539	750.939
hsa-miR-25-3p	4816	313.762	8023	799.149
hsa-miR-99a-5p	4729	308.094	4795	477.616
hsa-miR-186-5p	4511	293.891	803	79.9846
hsa-miR-22-3p	4274	278.451	1411	140.546
hsa-miR-16-5p	4239	276.17	423	42.1338
hsa-miR-106a-5p	4063	264.704	186	18.5269
hsa-miR-143-3p	3726	242.749	3574	355.996
hsa-let-7c-5p	3678	239.621	7779	774.844
hsa-miR-93-5p	3589	233.823	1048	104.388
hsa-miR-192-5p	3536	230.37	1353	134.768
hsa-miR-320a	3514	228.937	8683	864.889
hsa-miR-196a-5p	3167	206.33	1603	159.67
hsa-miR-425-5p	3165	206.199	503	50.1024
hsa-miR-3135b	2974	193.756	506	50.4012
hsa-miR-27b-3p	2834	184.635	3867	385.181
hsa-miR-199a-3p	2673	174.146	1024	101.998
hsa-miR-181b-5p	2646	172.387	1617	161.065
hsa-miR-99b-5p	2644	172.256	4994	497.438
hsa-miR-30d-5p	2616	170.432	1869	186.166
hsa-miR-15b-5p	2610	170.041	90	8.9646
hsa-miR-106b-3p	2603	169.585	2143	213.458
hsa-miR-10a-5p	2358	153.623	5588	556.605
hsa-miR-532-5p	2287	148.998	6965	693.764
hsa-miR-218-5p	2143	139.616	39	3.8847
hsa-let-7d-5p	2138	139.291	1314	130.884
hsa-miR-106b-5p	2126	138.509	126	12.5505
hsa-miR-146a-5p	2054	133.818	30	2.9882
hsa-miR-30c-5p	1854	120.788	3646	363.168
hsa-miR-126-3p	1825	118.898	173	17.232
hsa-miR-224-5p	1727	112.514	11931	1188.41
hsa-miR-222-3p	1680	109.452	594	59.1667
hsa-miR-423-3p	1641	106.911	5328	530.707
hsa-miR-19a-3p	1622	105.673	243	24.2045
hsa-miR-193b-3p	1604	104.5	777	77.3948
hsa-miR-7-5p	1513	98.5718	376	37.4523
hsa-miR-374a-5p	1511	98.4415	184	18.3277
hsa-miR-221-3p	1463	95.3143	649	64.6451
hsa-miR-3529-3p	1416	92.2522	308	30.679
hsa-miR-941	1378	89.7765	1173	116.839
hsa-miR-125b-5p	1275	83.0661	1377	137.159
hsa-miR-1180-3p	1154	75.183	1087	108.273
hsa-miR-451a	1058	68.9286	243	24.2045
hsa-miR-30e-3p	914	59.547	592	58.9675
hsa-miR-660-5p	877	57.1365	150	14.9411
hsa-miR-455-5p	875	57.0062	101	10.0603
hsa-miR-29b-3p	825	53.7487	29	2.8886
hsa-miR-454-3p	812	52.9017	87	8.6658
hsa-miR-210-3p	808	52.6411	59	5.8768
hsa-miR-23b-3p	800	52.1199	2241	223.22
hsa-let-7e-5p	797	51.9245	478	47.6122
hsa-miR-582-5p	792	51.5987	65	6.4745
hsa-miR-19b-3p	756	49.2533	38	3.7851
hsa-miR-199a-5p	746	48.6018	455	45.3213
hsa-miR-769-5p	746	48.6018	282	28.0892
hsa-miR-95-3p	734	47.82	1168	116.341
hsa-miR-92b-3p	687	44.758	1964	195.629
hsa-miR-423-5p	680	44.3019	1033	102.894
hsa-miR-7704	667	43.455	813	80.9806
hsa-miR-330-3p	661	43.0641	538	53.5887
hsa-miR-30b-5p	595	38.7642	199	19.8218
hsa-miR-132-3p	588	38.3081	210	20.9175
hsa-miR-140-3p	569	37.0703	374	37.2531
hsa-miR-522-3p	561	36.5491	25	2.4902
hsa-miR-125a-5p	559	36.4188	616	61.358
hsa-miR-28-3p	554	36.093	840	83.67
hsa-miR-3184-3p	542	35.3112	4057	404.106
hsa-miR-3184-5p	523	34.0734	2405	239.555
hsa-miR-30e-5p	498	32.4446	101	10.0603
hsa-miR-4497	486	31.6628	5278	525.727
hsa-miR-15b-3p	482	31.4022	263	26.1967
hsa-miR-34a-5p	478	31.1416	51	5.08
hsa-miR-205-5p	478	31.1416	50	4.9804
hsa-miR-96-5p	472	30.7507	42	4.1835
hsa-miR-15a-5p	445	28.9917	41	4.0839
hsa-miR-146b-5p	431	28.0796	378	37.6515
hsa-miR-128-3p	419	27.2978	1061	105.683
hsa-miR-1307-3p	392	25.5388	1150	114.548
hsa-miR-32-5p	378	24.6267	32	3.1874
hsa-miR-99b-3p	377	24.5615	496	49.4052
hsa-miR-503-5p	371	24.1706	148	14.7419
hsa-miR-155-5p	349	22.7373	855	85.1641
hsa-miR-320c	349	22.7373	651	64.8443
hsa-miR-452-5p	349	22.7373	364	36.257
hsa-miR-628-5p	345	22.4767	0	0
hsa-miR-151a-5p	339	22.0858	276	27.4916
hsa-miR-582-3p	332	21.6298	377	37.5519
hsa-miR-185-5p	326	21.2389	227	22.6108
hsa-miR-675-3p	319	20.7828	0	0
hsa-miR-500a-5p	309	20.1313	22	2.1914
hsa-miR-365a-3p	307	20.001	246	24.5034
hsa-miR-342-3p	275	17.9162	249	24.8022
hsa-miR-424-5p	271	17.6556	0	0
hsa-miR-374b-5p	270	17.5905	211	21.0171
hsa-miR-1297	265	17.2647	55	5.4784
hsa-miR-31-5p	263	17.1344	37	3.6855
hsa-miR-652-3p	262	17.0693	226	22.5112
hsa-miR-340-5p	258	16.8087	123	12.2517
hsa-miR-574-3p	252	16.4178	341	33.9661
hsa-miR-197-3p	250	16.2875	536	53.3895
hsa-miR-4326	242	15.7663	138	13.7458
hsa-miR-335-5p	242	15.7663	39	3.8847
hsa-miR-425-3p	220	14.333	95	9.4627
hsa-miR-181a-3p	211	13.7466	66	6.5741
hsa-miR-374a-3p	208	13.5512	36	3.5859
hsa-miR-200c-3p	202	13.1603	109	10.8572
hsa-miR-152-3p	200	13.03	115	11.4548
hsa-miR-361-3p	198	12.8997	392	39.046
hsa-miR-378b	198	12.8997	105	10.4588
hsa-miR-1307-5p	195	12.7042	19	1.8925
hsa-miR-1-3p	188	12.2482	94	9.3631
hsa-let-7f-1-3p	187	12.183	46	4.5819
hsa-miR-590-3p	185	12.0527	0	0
hsa-miR-326	181	11.7921	20	1.9921
hsa-miR-584-5p	178	11.5967	38	3.7851
hsa-miR-30c-2-3p	175	11.4012	145	14.443
hsa-miR-421	172	11.2058	87	8.6658
hsa-miR-589-5p	170	11.0755	123	12.2517
hsa-miR-484	165	10.7497	351	34.9621
hsa-miR-324-5p	159	10.3588	29	2.8886
hsa-miR-671-5p	152	9.9028	33	3.287
hsa-let-7a-3p	150	9.7725	191	19.025
hsa-miR-24-2-5p	150	9.7725	93	9.2635
hsa-miR-28-5p	149	9.7073	69	6.8729
hsa-miR-500a-3p	146	9.5119	226	22.5112
hsa-miR-18a-5p	146	9.5119	11	1.0957
hsa-miR-196b-5p	144	9.3816	38	3.7851
hsa-miR-33a-3p	143	9.3164	0	0
hsa-miR-16-1-3p	141	9.1861	315	31.3763
hsa-miR-199b-5p	141	9.1861	0	0
hsa-miR-339-3p	134	8.7301	61	6.076
hsa-miR-455-3p	134	8.7301	54	5.3788
hsa-miR-629-5p	132	8.5998	363	36.1574
hsa-miR-361-5p	132	8.5998	273	27.1928
hsa-miR-145-5p	132	8.5998	146	14.5426
hsa-miR-93-3p	130	8.4695	90	8.9646
hsa-miR-140-5p	129	8.4043	120	11.9529
hsa-miR-135b-5p	129	8.4043	0	0
hsa-miR-200a-3p	126	8.2089	10	0.9961
hsa-miR-877-5p	122	7.9483	109	10.8572
hsa-miR-181d-5p	115	7.4922	68	6.7733
hsa-miR-3927-3p	115	7.4922	0	0
hsa-miR-221-5p	114	7.4271	73	7.2713
hsa-miR-576-3p	114	7.4271	53	5.2792
hsa-miR-744-5p	111	7.2316	339	33.7668
hsa-miR-7975	111	7.2316	130	12.9489
hsa-miR-21-3p	111	7.2316	86	8.5662
hsa-miR-548av-3p	109	7.1013	99	9.8611
hsa-miR-551b-3p	109	7.1013	0	0
hsa-miR-200b-3p	108	7.0362	25	2.4902
hsa-miR-107	108	7.0362	0	0
hsa-miR-181a-2-3p	107	6.971	151	15.0407
hsa-miR-194-5p	106	6.9059	24	2.3906
hsa-miR-126-5p	105	6.8407	13	1.2949
hsa-miR-30d-3p	105	6.8407	0	0
hsa-miR-149-5p	102	6.6453	249	24.8022
hsa-miR-378a-5p	101	6.5801	213	21.2163
hsa-miR-103b	98	6.3847	40	3.9843
hsa-miR-32-3p	94	6.1241	0	0
hsa-miR-3178	92	5.9938	20	1.9921
hsa-miR-760	91	5.9286	70	6.9725
hsa-miR-4500	90	5.8635	387	38.548
hsa-miR-132-5p	90	5.8635	0	0
hsa-miR-330-5p	89	5.7983	0	0
hsa-miR-2682-5p	86	5.6029	19	1.8925
hsa-miR-130a-3p	86	5.6029	17	1.6933
hsa-miR-486-5p	85	5.5377	95	9.4627
hsa-miR-148b-5p	85	5.5377	16	1.5937
hsa-let-7d-3p	83	5.4074	640	63.7486
hsa-miR-3934-5p	83	5.4074	73	7.2713
hsa-miR-1278	83	5.4074	41	4.0839
hsa-miR-505-3p	82	5.3423	128	12.7497
hsa-miR-675-5p	82	5.3423	0	0
hsa-miR-7706	81	5.2771	277	27.5912
hsa-miR-3182	81	5.2771	199	19.8218
hsa-miR-3687	81	5.2771	0	0
hsa-miR-214-3p	79	5.1468	100	9.9607
hsa-miR-1301-3p	78	5.0817	44	4.3827
hsa-miR-339-5p	76	4.9514	122	12.1521
hsa-miR-130b-3p	76	4.9514	16	1.5937
hsa-miR-548av-5p	76	4.9514	16	1.5937
hsa-miR-4473	76	4.9514	15	1.4941
hsa-miR-135a-5p	75	4.8862	0	0
hsa-miR-664a-3p	74	4.8211	78	7.7694
hsa-miR-501-5p	74	4.8211	40	3.9843
hsa-miR-144-3p	74	4.8211	0	0
hsa-miR-141-3p	73	4.7559	0	0
hsa-miR-31-3p	71	4.6256	37	3.6855
hsa-miR-301a-3p	69	4.4953	0	0
hsa-miR-193a-3p	68	4.4302	0	0
hsa-let-7b-3p	67	4.365	89	8.865
hsa-miR-22-5p	67	4.365	56	5.578
hsa-miR-335-3p	65	4.2347	101	10.0603
hsa-miR-651-5p	65	4.2347	45	4.4823
hsa-miR-375	65	4.2347	0	0
hsa-miR-98-3p	64	4.1696	42	4.1835
hsa-miR-147a	59	3.8438	0	0
hsa-miR-4664-3p	57	3.7135	24	2.3906
hsa-miR-143-5p	57	3.7135	14	1.3945
hsa-miR-548ah-3p	56	3.6484	73	7.2713
hsa-miR-320e	56	3.6484	23	2.291
hsa-miR-212-3p	55	3.5832	18	1.7929
hsa-miR-1255a	54	3.5181	20	1.9921
hsa-miR-4488	53	3.4529	170	16.9332
hsa-miR-139-5p	53	3.4529	15	1.4941
hsa-miR-3074-5p	52	3.3878	24	2.3906
hsa-miR-548ae-3p	52	3.3878	15	1.4941
hsa-miR-548o-3p	51	3.3226	27	2.6894
hsa-miR-4791	51	3.3226	10	0.9961
hsa-miR-193a-5p	50	3.2575	81	8.0682
hsa-miR-125a-3p	50	3.2575	80	7.9686
hsa-miR-362-5p	50	3.2575	19	1.8925
hsa-miR-224-3p	49	3.1923	19	1.8925
hsa-miR-4492	48	3.1272	160	15.9372
hsa-miR-378g	48	3.1272	57	5.6776
hsa-miR-125b-2-3p	48	3.1272	40	3.9843
hsa-miR-34c-5p	48	3.1272	0	0
hsa-let-7i-3p	47	3.062	0	0
hsa-miR-429	47	3.062	0	0
hsa-miR-548a-3p	47	3.062	0	0
hsa-miR-331-3p	46	2.9969	78	7.7694
hsa-miR-328-3p	46	2.9969	67	6.6737
hsa-miR-502-3p	46	2.9969	25	2.4902
hsa-miR-1291	45	2.9317	38	3.7851
hsa-miR-17-3p	45	2.9317	0	0
hsa-miR-188-5p	44	2.8666	0	0
hsa-miR-641	43	2.8014	0	0
hsa-miR-378f	42	2.7363	30	2.9882
hsa-miR-18a-3p	42	2.7363	22	2.1914
hsa-miR-33a-5p	42	2.7363	0	0
hsa-miR-4425	42	2.7363	0	0
hsa-miR-99a-3p	40	2.606	0	0
hsa-miR-450a-5p	39	2.5408	22	2.1914
hsa-miR-516a-5p	39	2.5408	0	0
hsa-miR-378e	38	2.4757	26	2.5898
hsa-miR-378d	38	2.4757	0	0
hsa-miR-548e-3p	37	2.4105	14	1.3945
hsa-miR-190a-5p	37	2.4105	0	0
hsa-miR-203a-3p	36	2.3454	166	16.5348
hsa-miR-501-3p	36	2.3454	75	7.4705
hsa-miR-629-3p	36	2.3454	49	4.8808
hsa-miR-331-5p	36	2.3454	24	2.3906
hsa-miR-532-3p	36	2.3454	24	2.3906
hsa-miR-365a-5p	35	2.2802	57	5.6776
hsa-miR-215-5p	35	2.2802	48	4.7811
hsa-miR-324-3p	35	2.2802	40	3.9843
hsa-miR-619-5p	34	2.2151	106	10.5584
hsa-miR-142-3p	34	2.2151	0	0
hsa-miR-345-5p	33	2.1499	36	3.5859
hsa-miR-103a-2-5p	33	2.1499	0	0
hsa-miR-142-5p	33	2.1499	0	0
hsa-miR-519a-3p	33	2.1499	0	0
hsa-miR-486-3p	32	2.0848	48	4.7811
hsa-miR-20a-3p	32	2.0848	0	0
hsa-miR-548ad-5p	32	2.0848	0	0
hsa-miR-16-2-3p	31	2.0196	108	10.7576
hsa-miR-195-5p	31	2.0196	0	0
hsa-miR-3960	30	1.9545	311	30.9778
hsa-miR-10a-3p	30	1.9545	0	0
hsa-miR-4532	29	1.8893	55	5.4784
hsa-miR-766-3p	28	1.8242	52	5.1796
hsa-miR-1285-3p	28	1.8242	18	1.7929
hsa-miR-561-5p	28	1.8242	0	0
hsa-miR-3664-5p	28	1.8242	0	0
hsa-miR-151b	27	1.759	0	0
hsa-miR-5582-3p	27	1.759	0	0
hsa-miR-424-3p	26	1.6939	143	14.2438
hsa-miR-4508	26	1.6939	64	6.3749
hsa-miR-548ah-5p	26	1.6939	0	0
hsa-miR-4677-3p	26	1.6939	0	0
hsa-miR-92b-5p	25	1.6287	88	8.7654
hsa-miR-625-3p	25	1.6287	57	5.6776
hsa-miR-4516	25	1.6287	37	3.6855
hsa-miR-148a-5p	25	1.6287	23	2.291
hsa-miR-450b-5p	25	1.6287	20	1.9921
hsa-miR-4417	25	1.6287	0	0
hsa-miR-1273g-3p	24	1.5636	78	7.7694
hsa-miR-3195	24	1.5636	63	6.2753
hsa-miR-1262	24	1.5636	12	1.1953
hsa-miR-190b	24	1.5636	0	0
hsa-miR-6733-5p	24	1.5636	0	0
hsa-miR-5010-3p	23	1.4984	14	1.3945
hsa-miR-551a	23	1.4984	0	0
hsa-miR-2277-5p	23	1.4984	0	0
hsa-miR-1304-3p	22	1.4333	62	6.1756
hsa-miR-6720-3p	22	1.4333	20	1.9921
hsa-miR-183-3p	22	1.4333	0	0
hsa-miR-1304-5p	22	1.4333	0	0
hsa-miR-2276-3p	22	1.4333	0	0
hsa-miR-6516-3p	22	1.4333	0	0
hsa-miR-1303	21	1.3681	86	8.5662
hsa-miR-27a-5p	21	1.3681	24	2.3906
hsa-miR-744-3p	21	1.3681	12	1.1953
hsa-miR-548y	21	1.3681	0	0
hsa-miR-548ab	21	1.3681	0	0
hsa-miR-150-5p	20	1.303	14	1.3945
hsa-miR-422a	20	1.303	12	1.1953
hsa-miR-196a-3p	20	1.303	0	0
hsa-miR-374b-3p	20	1.303	0	0
hsa-miR-7641	19	1.2378	706	70.3227
hsa-miR-1296-5p	19	1.2378	67	6.6737
hsa-miR-7-1-3p	19	1.2378	32	3.1874
hsa-miR-561-3p	19	1.2378	0	0
hsa-miR-3177-3p	18	1.1727	32	3.1874
hsa-miR-29c-5p	18	1.1727	0	0
hsa-miR-29c-3p	18	1.1727	0	0
hsa-miR-301b-3p	18	1.1727	0	0
hsa-miR-944	18	1.1727	0	0
hsa-miR-1287-5p	18	1.1727	0	0
hsa-miR-1292-5p	17	1.1075	19	1.8925
hsa-miR-30b-3p	17	1.1075	0	0
hsa-miR-362-3p	17	1.1075	0	0
hsa-miR-24-1-5p	16	1.0424	0	0
hsa-miR-144-5p	16	1.0424	0	0
hsa-miR-548aj-5p	16	1.0424	0	0
hsa-miR-3615	15	0.9772	77	7.6698
hsa-miR-628-3p	15	0.9772	44	4.3827
hsa-miR-193b-5p	15	0.9772	30	2.9882
hsa-miR-3656	15	0.9772	23	2.291
hsa-miR-23b-5p	15	0.9772	11	1.0957
hsa-miR-3196	15	0.9772	10	0.9961
hsa-miR-135b-3p	15	0.9772	0	0
hsa-miR-548ai	15	0.9772	0	0
hsa-miR-10b-5p	14	0.9121	59	5.8768
hsa-miR-9-5p	14	0.9121	13	1.2949
hsa-miR-1293	14	0.9121	10	0.9961
hsa-miR-181c-5p	14	0.9121	0	0
hsa-miR-145-3p	14	0.9121	0	0
hsa-miR-6515-3p	14	0.9121	0	0
hsa-miR-6516-5p	14	0.9121	0	0
hsa-miR-576-5p	13	0.8469	38	3.7851
hsa-miR-1260b	13	0.8469	32	3.1874
hsa-miR-133a-3p	13	0.8469	22	2.1914
hsa-miR-340-3p	13	0.8469	15	1.4941
hsa-miR-598-3p	13	0.8469	11	1.0957
hsa-miR-6720-5p	13	0.8469	10	0.9961
hsa-miR-320d	12	0.7818	31	3.0878
hsa-miR-1254	12	0.7818	22	2.1914
hsa-miR-34a-3p	12	0.7818	0	0
hsa-miR-212-5p	12	0.7818	0	0
hsa-miR-127-3p	12	0.7818	0	0
hsa-miR-146a-3p	12	0.7818	0	0
hsa-miR-34b-5p	12	0.7818	0	0
hsa-miR-497-5p	12	0.7818	0	0
hsa-miR-454-5p	12	0.7818	0	0
hsa-miR-3176	12	0.7818	0	0
hsa-miR-3664-3p	12	0.7818	0	0
hsa-miR-4719	12	0.7818	0	0
hsa-miR-4286	11	0.7166	65	6.4745
hsa-miR-5096	11	0.7166	61	6.076
hsa-miR-542-3p	11	0.7166	11	1.0957
hsa-miR-181c-3p	11	0.7166	0	0
hsa-miR-219a-5p	11	0.7166	0	0
hsa-miR-590-5p	11	0.7166	0	0
hsa-miR-548f-5p	11	0.7166	0	0
hsa-miR-1276	11	0.7166	0	0
hsa-miR-4521	11	0.7166	0	0
hsa-miR-6866-5p	11	0.7166	0	0
hsa-miR-671-3p	10	0.6515	72	7.1717
hsa-miR-1285-5p	10	0.6515	37	3.6855
hsa-miR-130b-5p	10	0.6515	14	1.3945
hsa-miR-550a-3-5p	10	0.6515	10	0.9961
hsa-miR-26a-2-3p	10	0.6515	0	0
hsa-miR-381-3p	10	0.6515	0	0
hsa-miR-499a-5p	10	0.6515	0	0
hsa-miR-1277-3p	10	0.6515	0	0
hsa-miR-500b-5p	10	0.6515	0	0
hsa-miR-4664-5p	10	0.6515	0	0
hsa-miR-4775	10	0.6515	0	0
hsa-miR-5787	0	0	1372	136.661
hsa-miR-122-5p	0	0	560	55.78
hsa-miR-615-3p	0	0	109	10.8572
hsa-miR-184	0	0	44	4.3827
hsa-miR-125b-1-3p	0	0	43	4.2831
hsa-miR-4448	0	0	38	3.7851
hsa-miR-4317	0	0	31	3.0878
hsa-miR-296-3p	0	0	25	2.4902
hsa-miR-2110	0	0	24	2.3906
hsa-miR-4746-5p	0	0	24	2.3906
hsa-miR-219a-1-3p	0	0	22	2.1914
hsa-miR-3928-3p	0	0	22	2.1914
hsa-miR-129-5p	0	0	21	2.0918
hsa-miR-27b-5p	0	0	21	2.0918
hsa-miR-206	0	0	20	1.9921
hsa-miR-1261	0	0	19	1.8925
hsa-miR-664a-5p	0	0	18	1.7929
hsa-miR-3120-5p	0	0	18	1.7929
hsa-miR-4787-3p	0	0	18	1.7929
hsa-miR-4485-3p	0	0	17	1.6933
hsa-miR-6126	0	0	16	1.5937
hsa-miR-5684	0	0	15	1.4941
hsa-miR-6842-3p	0	0	15	1.4941
hsa-miR-25-5p	0	0	14	1.3945
hsa-miR-320b	0	0	13	1.2949
hsa-miR-3129-3p	0	0	13	1.2949
hsa-miR-7977	0	0	13	1.2949
hsa-miR-214-5p	0	0	12	1.1953
hsa-miR-1226-3p	0	0	12	1.1953
hsa-miR-1269a	0	0	12	1.1953
hsa-miR-4318	0	0	12	1.1953
hsa-let-7e-3p	0	0	11	1.0957
hsa-miR-342-5p	0	0	11	1.0957
hsa-miR-766-5p	0	0	11	1.0957
hsa-miR-1273f	0	0	11	1.0957
hsa-miR-185-3p	0	0	10	0.9961
hsa-miR-1827	0	0	10	0.9961
hsa-miR-3179	0	0	10	0.9961
hsa-miR-3200-3p	0	0	10	0.9961
we identified 334 and 398 miRNAs from DCs and CSCs respectively with the comparison to miRBase database.
