# Supplementary material for: MicroRNA expression profiling in exosomes derived from gastric cancer stem-like cells
Source: Oncotarget. 2017 Sep 27;8(55):93839–55. doi: 10.18632/oncotarget.21288 (PMC5706839; doi:10.18632/oncotarget.21288)
Supplement: Supplementary file 3 [file oncotarget-08-93839-s003.xlsx]

## Sheet: CSC9.candidate.list
Supplementary Table 2: The list of predicted miRNAs and pre-miRNAs
Predicted miRNAs in the exosomes from CSCs and DCs
CSCs											Dif cells
novel miRNAs					novel pre-miRNAs						novel miRNAs					novel pre-miRNAs
novel-id	sequence	read-number	probability		novel-id	chr-location	length	potential_energy	sequence	read-number	novel-id	sequence	read-number	probability		novel-id	chr-location	length	potential_energy	sequence	read-number
xxx-m0001-3p	ACUGGGCUGCAGACUUGGUG	53			xxx-m0001	chr10:78181711:78181794:+	84(nt)	-24.60(kcal/mol)	AGGUCUGGUGGGGGAAGAUUGCCUUAGUCCAGUUAGGGAUUUAUUCCAUGGGAAACUGGGCUGCAGACUUGGUGAGGACAGAUC	53	xxx-m0001-3p	UCCAGAGCUGAUGACGGGUUG	30		**	xxx-m0001	chr10:18077795:18077874:+	80(nt)	-21.20(kcal/mol)	AAAGUUGCCGCAACUAUUUCACAGCUGGGAAUGCAUGCCCACAGGCUUUUCCAGAGCUGAUGACGGGUUGAAUAUUUGUC	30
xxx-m0002-3p	UCAGCUACUUUAGACUGUGUU	55			xxx-m0002	chr10:121558379:121558476:+	98(nt)	-36.30(kcal/mol)	GCAAUCUUCUCUCCUCAGCCUCCCGAGUAGCUGGGACUGCAGGCAUGUGCCACUGUGCCCGGCAGGGUCAGCUACUUUAGACUGUGUUUGGAUAGCGU	55	xxx-m0002-5p	GAGGCGGCAGCUCGAAUCUGUC	35		**	xxx-m0002	chr10:22766120:22766195:-	76(nt)	-21.10(kcal/mol)	GAAAGGCGAAGAGGCGGCAGCUCGAAUCUGUCUGGGGGUGAUUUUAACCGGCGCAGAGGUGCAGCAUAUGCUUUCC	35
xxx-m0003-3p	CAGGAUCUAAAAACCCUAGGAAA	17			xxx-m0003	chr10:18298062:18298152:-	91(nt)	-22.40(kcal/mol)	UACAGUGAUAGCCCCUUGAGGUUUCUAUAGUCCUGUUGCUAUGGAAACACCAUUUUGGCAGGAUCUAAAAACCCUAGGAAAAAUGCCUAAA	17	xxx-m0003-5p	UCCGUCCGUCCGUCCGUCCUCA	13			xxx-m0003	chr10:24497807:24497894:-	88(nt)	-39.10(kcal/mol)	GGUCUGUCCGUCCGUCCGUCCGUCCGUCCUCAGGCGCGCUCUCCGGGGACUGGGGGCUGGGCUCUGCCAGGGCAGGGCGAUGCGGGGG	13
xxx-m0004-5p	GUUCGUGGGGAACCUGGCGC	21			xxx-m0004	chr10:68805252:68805347:-	96(nt)	-30.40(kcal/mol)	CGCAAUGGAAGUUCGUGGGGAACCUGGCGCUAAACCAUUCGUAGACUAUCUGCUUCUGGGUCGGGGUUUCCUACGUAGCAGAACAGUUCCCUCGCC	21	xxx-m0005-3p	CUGGACGAGGCGCCGGCGCUG	26			xxx-m0005	chr10:26500853:26500931:-	79(nt)	-41.00(kcal/mol)	CCAGCGCCUUCCGACGGCGGUGACUGCCUCGUUGAACGGUUAGGACUGCUGGACGAGGCGCCGGCGCUGGGAGGUUUUG	26
xxx-m0005-5p	GCUACUGUUAUUGUUCUCUA	24			xxx-m0005	chr10:88582984:88583067:-	84(nt)	-21.80(kcal/mol)	CUAAGUGUAAGCUACUGUUAUUGUUCUCUAUCAACAGGAAACCAACUGUAUUUUCAGAGAGUAAUUAGAAGUUUAUACGGGAGA	24	xxx-m0006-3p	CUUUGUAAUUCCUGACUGGGGC	17			xxx-m0006	chr10:30606648:30606745:-	98(nt)	-23.50(kcal/mol)	AUGCUAGAUGCUCAUUGGGGGCAGGUCGGUGGUGGGGAGUUGGGCAAUAAUGAAUAGGACAGUGGCCUUUGUAAUUCCUGACUGGGGCAGAGGAGUGG	17
xxx-m0006-5p	AUUCCUCUUAGCUUUUUCUCUCC	48			xxx-m0006	chr10:120484283:120484351:-	69(nt)	-21.00(kcal/mol)	GGUAUUUCAUAUUCCUCUUAGCUUUUUCUCUCCUAUUUCUGGGUGCUAGUUAAGGUGGAUGGAAUACUA	48	xxx-m0007-3p	CAGAGUGUGAUCCAGAGAUCA	11			xxx-m0007	chr10:68439550:68439631:-	82(nt)	-21.10(kcal/mol)	UGUAACUUGCGAUUUCGUCACCCUUUGCAUUGUUGCUUGAAAGUGUAGUGUCAGAGUGUGAUCCAGAGAUCAGUAAAUGGUA	11
xxx-m0007-3p	UGUGGCUACGAUGAAAUUCCU	10	*		xxx-m0007	chr11:22340420:22340507:-	88(nt)	-26.70(kcal/mol)	GUCUUGUGUCCCUAGGAACUCCCUUAGUCACAGGCAAACCUGAACAGUUGGUCACCCUGUGGCUACGAUGAAAUUCCUGAAACAGGUG	10	xxx-m0008-3p	AGGUGGGAAGGCUUAGCCAGU	14			xxx-m0008	chr10:70596504:70596582:-	79(nt)	-32.00(kcal/mol)	UGACACAGAUGACUGGGAGGCUGACCCAGGUGAGGCCAGGGCCAAGCUAGGUGGGAAGGCUUAGCCAGUCAACAGAGUC	14
xxx-m0008-3p	AAACUGGAUUUUGUAAGGGU	61		**	xxx-m0008	chr12:4136512:4136584:+	73(nt)	-23.30(kcal/mol)	GGAGACACCCUCCCUCAGAGUUCAGUAGAGGAGUUCAAUGAAAAAACUGGAUUUUGUAAGGGUGGGCAGCUUU	61	xxx-m0009-5p	GGUAUCAUGAUGGCCAGGCUGG	15			xxx-m0009	chr10:75822586:75822659:-	74(nt)	-28.10(kcal/mol)	GUAGCGACGGGGUAUCAUGAUGGCCAGGCUGGUCUCGAACUCCUGGCCUCAAGUGAUCCACCCGCCUCAGCCUC	15
xxx-m0009-3p	UGUUGUUGCUGUAUAUGGAGCAU	10			xxx-m0009	chr12:15809300:15809383:-	84(nt)	-22.60(kcal/mol)	CUAGAAGAUGAAAGUCCAAGAGUACAUCAAUAACUUAUGAAUGCUCCUAUAUGUUGUUGCUGUAUAUGGAGCAUCAGAUUUCUA	10	xxx-m0010-5p	AUGGACGUUGCCCAGAGAAGCAC	16	*		xxx-m0010	chr10:134884420:134884505:-	86(nt)	-30.10(kcal/mol)	CCUGGUGGUGAUGGACGUUGCCCAGAGAAGCACAUCUGGAUUUCAGCCGCGAGUGGUUCCCGUGGCCUCGCAUCUGCCGGGCAGGU	16
xxx-m0010-3p	AAGCCACGCUGCUGAACAUGC	16			xxx-m0010	chr12:120636466:120636553:-	88(nt)	-23.60(kcal/mol)	AUCUGGUUCAGAGUGAUGUGCAGCUGAUCAAGACUGGAGACAAAGUGGGAGCCAGCGAAGCCACGCUGCUGAACAUGCUCAACAUCUC	16	xxx-m0011-3p	CUGAAAGUGGAAGUAUAGGGU	71			xxx-m0011	chr11:19823047:19823131:+	85(nt)	-24.00(kcal/mol)	ACGUCUGCCUGGAUCUUUUUCUUUUCAGUAGAGCAAGGCAGUUUCGGCCUCCACCUGAAAGUGGAAGUAUAGGGUCAGGCACAUG	71
xxx-m0012-3p	CGUUCUGUGAAUUGGUGUGGG	15			xxx-m0012	chr13:46626503:46626576:-	74(nt)	-24.20(kcal/mol)	CCUCCGGACUGCACUUGCGAAGGGAGCUUGGGGAGGAAGUAAGCGUUCUGUGAAUUGGUGUGGGUAUCUGGGGA	15	xxx-m0012-3p	GCAGGUGCUGCAUGGCUGCC	22			xxx-m0012	chr11:70341197:70341293:+	97(nt)	-28.50(kcal/mol)	ACCCCAGUCCAGAGCCGUGCUGUCCUCACCUGCGUUCAAGGCCCUCAUCCCAGCUCCUCCGGCUGCAGCAGGUGCUGCAUGGCUGCCUCAUCUCACA	22
xxx-m0013-5p	UGUUGUACUUUUUUUUUUGUUCG	165			xxx-m0013	chr13:50570556:50570632:-	77(nt)	-26.10(kcal/mol)	GGGUUUGGAUUGUUGUACUUUUUUUUUUGUUCGUUGCAUUUUUAGGAACAAAAAAAAAAGCCCAACCCUUCACACCA	165	xxx-m0013-3p	UCGAGCUUGACUCUAGUCUGG	41			xxx-m0013	chr11:111692153:111692236:-	84(nt)	-29.20(kcal/mol)	AACUACAGCCAAGGGAAUGGGCUUGGCGGAGUCAUUGGGAAAAGAAGACCCUGUCGAGCUUGACUCUAGUCUGGCAUGGUAGAG	41
xxx-m0014-3p	CUUGAAUAAGAUCUGGAAGAA	25		**	xxx-m0014	chr14:40983971:40984046:-	76(nt)	-21.50(kcal/mol)	AAUUCUGUGGUUCUUGCAGACUCAUAGAAGUGCCCAUUUGGUGAUCUUGAAUAAGAUCUGGAAGAAUUACCUGUAU	25	xxx-m0015-5p	GAUCUCGUCUGAUCUCGGAAG	10		**	xxx-m0015	chr12:28658347:28658420:+	74(nt)	-20.60(kcal/mol)	GAACGCUCCCGAUCUCGUCUGAUCUCGGAAGCUAAGGAGGGUCGGGCCUGGUUAGUACUUGGAUGGGAGAGAAU	10
xxx-m0015-5p	CCAUCUUUACAACCUAGUUCUG	16			xxx-m0015	chr14:90453901:90453980:-	80(nt)	-21.50(kcal/mol)	AGAGUUUCAGCCAUCUUUACAACCUAGUUCUGCCCAGGAAGAGACCAAAUGGACUGCCUGGUAGAGAAGGCAGAAAGUAA	16	xxx-m0016-5p	UUGAGACUGGUGGAACGCUG	23			xxx-m0016	chr12:575515:575587:-	73(nt)	-25.00(kcal/mol)	AGCGUAGUUUUUGAGACUGGUGGAACGCUGCAGAGGAGAACUAGACAGCGAGCGGCCAACUCCAAGAACAGCC	23
xxx-m0016-5p	CGCUACGAGACGCUGCUGAAG	22			xxx-m0016	chr15:22962503:22962580:+	78(nt)	-26.50(kcal/mol)	GCCGUCUAACCGCUACGAGACGCUGCUGAAGCAGAGGCAUGUGCAGGUGAGCUGGGGCCGGGCUGUGGUGGGGACGUA	22	xxx-m0017-5p	GUGUCUGCCAGGCUAGAGUGCA	19			xxx-m0017	chr12:57416552:57416638:-	87(nt)	-26.50(kcal/mol)	GAGUCUCACUGUGUCUGCCAGGCUAGAGUGCAGUGGCAUGAUCUCGGCUCACUGCAACCUCCGCCUGCUGGGUUCAAGCAAUUCUCC	19
xxx-m0018-3p	GCUGGGCUGCAGACUGGUGAA	10		**	xxx-m0018	chr16:10338751:10338844:+	94(nt)	-30.20(kcal/mol)	GCUGGGAUUACAGGCACGAGCCAACAUGCCCAGCCGUCAUUAUCAUUUUCAUCAUCAUCUCAGGCUGGGCUGCAGACUGGUGAAGGAUCCUCUG	10	xxx-m0018-3p	GGUGGGAAAGUGUGGGGAGCG	11			xxx-m0018	chr12:57632768:57632851:-	84(nt)	-38.70(kcal/mol)	AAUGACUCCUGCGGUCCCUCACCCCGCUGGGCCAGCGUGGCCUGAGUCCUCGUGGUGGGAAAGUGUGGGGAGCGAGGAGAGAUG	11
xxx-m0019-5p	GGAAGGGAACCUAGGGCACU	15			xxx-m0019	chr16:49673421:49673493:+	73(nt)	-31.60(kcal/mol)	UGCUCAGGUGGGAAGGGAACCUAGGGCACUGAAGAGGCAUCUGUGGGUUUCCUGGCCCAGGCCAUCCUGAGAC	15	xxx-m0019-5p	CAGAGGAGAUGAGAGACGUGAUG	10		**	xxx-m0019	chr12:89151871:89151958:-	88(nt)	-23.40(kcal/mol)	ACUUAGCCUGCAGAGGAGAUGAGAGACGUGAUGACUUUCCUCAAAUAUUUGGAAAACUGUUAAAUCUAUGUGUCCUCAUAGGUGGGUG	10
xxx-m0020-3p	UCCCGGCCCCUGACAGGCUU	24			xxx-m0020	chr17:72338689:72338766:+	78(nt)	-27.20(kcal/mol)	CAGAGGUCAGGAAGAGCCAGUGGGUGCCUGUGCUGUGCCCCGCCUGUGUCCCGGCCCCUGACAGGCUUCCUUCCUCGC	24	xxx-m0020-3p	AAUUUGCUCCUGUAGGAUAU	12		**	xxx-m0020	chr12:121542996:121543092:-	97(nt)	-22.10(kcal/mol)	CAUCUGUACCUGUUUCACUAGCCAGGGCACCAGUCUCCUGAGGACUGCCUAGGUAAAUGCCCGGAUUAAUUUGCUCCUGUAGGAUAUUUAUAGACAC	12
xxx-m0021-5p	AAGGUGGAAGGAUGCUCAACUGCC	79			xxx-m0021	chr17:18917546:18917628:-	83(nt)	-30.00(kcal/mol)	AGCCCUAAGGAAGGUGGAAGGAUGCUCAACUGCCCACUCUGUGCUGUGUGGCUUCAGGCUGGUCGCCUCCCCUCUCUGGGGAU	79	xxx-m0021-3p	CCCAAGCCAGGAGGUGGAGCUAA	10		**	xxx-m0021	chr13:21512573:21512666:+	94(nt)	-35.30(kcal/mol)	CGUGUGCCACAUAUUAGCUUGGGACCUUGGGCUGAUUAGUUGUCCUCUCUGAGCCUCAGCUCCCAAGCCAGGAGGUGGAGCUAAUGUGGCUGCC	10
xxx-m0022-5p	UCAGGACAUAAAACGAGGCG	28	*		xxx-m0022	chr17:21383033:21383126:-	94(nt)	-25.90(kcal/mol)	AGCCAAGCUCUCAGGACAUAAAACGAGGCGAGAGGGGAACCCCAUCCCUUUUGUUUUUUUGUUUCAGGGACCCACAGCACAGUUUGCUUAGGCA	28	xxx-m0022-5p	UGUUGUACUUUUUUUUUUGUUCG	18			xxx-m0022	chr13:50570556:50570632:-	77(nt)	-26.10(kcal/mol)	GGGUUUGGAUUGUUGUACUUUUUUUUUUGUUCGUUGCAUUUUUAGGAACAAAAAAAAAAGCCCAACCCUUCACACCA	18
xxx-m0023-5p	ACAGGUCUUCAGAAGGUGAAG	13		**	xxx-m0023	chr17:70089088:70089176:-	89(nt)	-22.70(kcal/mol)	UUCAUAGGUGACAGGUCUUCAGAAGGUGAAGGACUGUUGUUUGCAGGGUGGACUUCAGUGACCUGCAUGGAGCUUGGGAAACUUCACAG	13	xxx-m0023-5p	GAUUGCAGACAGUGUCUGGUU	19		**	xxx-m0023	chr13:88629456:88629551:-	96(nt)	-30.10(kcal/mol)	GAGGUGCCGGGAUUGCAGACAGUGUCUGGUUCACUCAGUGCUCAAUGGUGCCCAAGAUGGAGUGCAGUGGUGUGAUCUCGGCUCGCUACAACUUCC	19
xxx-m0024-5p	UCAAUUCUUGGUGGGCAUGGA	15		**	xxx-m0024	chr18:6681595:6681683:+	89(nt)	-20.00(kcal/mol)	CUGACAUCACUCAAUUCUUGGUGGGCAUGGAGAACUGGUAAACUUUUGAGAGUCUCCAAACUUACUGAAAAGUUGCCAAGUGCUUUUUA	15	xxx-m0024-3p	CCUUGAGAUUUUAGUGGUGAAU	20			xxx-m0024	chr13:94688793:94688890:-	98(nt)	-20.60(kcal/mol)	UGCUGAUUUACUCAUUUCACCCAGUAGAAUUAUUAGGCCCUUUUUCAAAUCAGCUAAUUUCCCGAGCCUUGAGAUUUUAGUGGUGAAUAUUGACAGCC	20
xxx-m0025-3p	AUGGACUUUAUAAUACUGGA	14			xxx-m0025	chr18:56996530:56996605:+	76(nt)	-20.10(kcal/mol)	UACUGCAUAGAUCUGGUAUUCCUUUAAUGCACAGGCACAUAUGACCAUGGACUUUAUAAUACUGGAUUUGGCAGCC	14	xxx-m0025-5p	AUGUGGAGGCCUAGGACACUA	13		**	xxx-m0025	chr14:42830683:42830779:+	97(nt)	-22.70(kcal/mol)	UAGUGAGUGAAUGUGGAGGCCUAGGACACUACGUUACUGUAUAUUACUGUAGACUUAUUAAAUGCUGUACACCUAGGCCACACAAGAUUAUUUUAAA	13
xxx-m0027-5p	CCUGGGUGAGGCCUGAGAUCU	13		**	xxx-m0027	chr18:47166955:47167028:-	74(nt)	-20.60(kcal/mol)	CCUCUGCUUCCCUGGGUGAGGCCUGAGAUCUUUGUGAGCUGAGCUGCUGAGAGCCACCUACCCCAAUGUGAGGG	13	xxx-m0026-3p	CUCCGCGCGAGGUCAGACUGG	11			xxx-m0026	chr14:20811385:20811466:-	82(nt)	-29.90(kcal/mol)	CUAACAGGGCUCUCCCUGAGCUUCGGGGAGGUGAGUUCCCAGAGAACGGGGCUCCGCGCGAGGUCAGACUGGGCAGGAGAUG	11
xxx-m0028-3p	CUGUGGUUUUGAACUUUGGUUUG	16		**	xxx-m0028	chr19:7022968:7023064:+	97(nt)	-22.30(kcal/mol)	CAAUCCCCUAAAGACCAAAAGGACAGGCAAGGAUGACACACCACUUCCCUGGUUGGUUUGGAGUCUGUGGUUUUGAACUUUGGUUUGCAGAAAACAC	16	xxx-m0027-3p	CCCAUCUCUUGAGGCCUAGGAC	38			xxx-m0027	chr14:73439876:73439974:-	99(nt)	-34.60(kcal/mol)	UCCACCGGCCUUGGCCUCCCAAAGUGCUGGGAUUACAGGCGUGAGCCACUGUGCCUGGCUGAAGCUGCCCAUCUCUUGAGGCCUAGGACUGCAGACAGG	38
xxx-m0030-3p	GGCGGCCCCAGAUCAGACGCC	42			xxx-m0030	chr19:49133255:49133325:-	71(nt)	-32.50(kcal/mol)	AGCAGGUGGCAAGCGUCAGGACUGAGCCCUGCCCCGUAAGGGCGGCCCCAGAUCAGACGCCAGGCCCCGCC	42	xxx-m0028-3p	UCUUUCUACAGCUUUGCACUGGA	11			xxx-m0028	chr15:34247102:34247190:+	89(nt)	-22.80(kcal/mol)	AGAUUUUCUACCCAGAAAAGUCCUUGAAAGGGCCACUGGAAGGUACCAAAUGGCUAUCUUUCUACAGCUUUGCACUGGAGUGAGUACAG	11
xxx-m0031-3p	CCAAGAUAAUGAACGUGAAG	16			xxx-m0031	chr1:23855039:23855135:+	97(nt)	-20.70(kcal/mol)	AGGCAAGUGACUUCCUUUCUUUGCUCAGUUUCCUUAUCUGCAAGGUGCCUCAUUCUGGACAUCCUGACCAAGAUAAUGAACGUGAAGAGUGCCAAGC	16	xxx-m0029-5p	UUUCUUGACGACCAUGCAGC	19416		**	xxx-m0029	chr15:80442130:80442214:+	85(nt)	-20.70(kcal/mol)	GUUUCCUCUUUUUCUUGACGACCAUGCAGCAGUGCUGAAUGUUGCAAAAAAGGCCACCCCAUCCUGCUUCCCAGUGCAGGCAGCG	19416
xxx-m0032-5p	CCACGUGUAACUUUAGCUAAUU	43	*		xxx-m0032	chr1:52078186:52078281:+	96(nt)	-20.30(kcal/mol)	UGUGUCUCCACCACGUGUAACUUUAGCUAAUUAUUUAAAGAAUGUAGUUUGACACUUUGUGUAGAAUGUAGAAAAAGUGCUGUGGAAAUGGACAUG	43	xxx-m0030-3p	CAGGACCCAGCGGCGGACGG	15			xxx-m0030	chr15:102029119:102029212:+	94(nt)	-54.20(kcal/mol)	AGCUCGCGCCGCCCGUCGAGGGCAGAGGGGCCGCUCCCCCGCGGGGGAGAGCCGGGUGGGCGCCCAGGACCCAGCGGCGGACGGCGCGCGACGC	15
xxx-m0033-5p	UUGUGGGUUAUUGUUAAGCU	43			xxx-m0033	chr1:35893406:35893490:-	85(nt)	-20.00(kcal/mol)	GGUCUGAGUGUUGUGGGUUAUUGUUAAGCUGAUUUACCAUUGUCUCCCCCCACAACCACGCUUGACUAGCUUUGCAUUUUGGCCU	43	xxx-m0031-3p	CGGCGGUGGCGGCGGCGGCGGCGC	18	*		xxx-m0031	chr15:102029950:102030050:-	101(nt)	-70.90(kcal/mol)	CCCGGGGGCGGGAACGCGCCGCGGCCGCCUCCUCCUCCCCGGCUCCCGCCCGCGGCGGUGUUGGCGGCGGCGGUGGCGGCGGCGGCGGCGCUUCCCCGGCG	18
xxx-m0034-5p	GGUCUGUUGGUCAGGGGUUU	12		**	xxx-m0034	chr1:64215883:64215971:-	89(nt)	-33.40(kcal/mol)	CCAAGUAGCUGGUCUGUUGGUCAGGGGUUUCACCAUGUUGGUCAAGCUGGUCUUGAAAUCCUGACCUCAGGUCAUCUGCCUGCCUUGGC	12	xxx-m0033-5p	UUGUUGACGACCCUAGGGCC	70			xxx-m0033	chr16:3708119:3708210:-	92(nt)	-39.90(kcal/mol)	GCUGCUGGACUUGUUGACGACCCUAGGGCCAUGGUGGGCCGCUUGAAUGAGCUGCUUGUCAAGGCCCUGGAGCGACACUGACAGCCAGGGGG	70
xxx-m0035-3p	GCUGGAUCUGAAUUCUAGCA	15			xxx-m0035	chr1:64395527:64395619:-	93(nt)	-22.30(kcal/mol)	UACAGACUCACAGUGAGAGGCAGAUUAAUCUAGUUGUUAAGAGACCAGGUUCUGGGCCAGAUUGCUGGAUCUGAAUUCUAGCAUGAGUUACCC	15	xxx-m0034-5p	UUAAUGCUAAGAGCCGAUGACGU	28			xxx-m0034	chr16:27650762:27650851:-	90(nt)	-23.60(kcal/mol)	CACUAGCAAUUUAAUGCUAAGAGCCGAUGACGUUCAUCAAAUCUGACAGCAUUUUGGUAAACGACGGCUCUGUUGAUUAGGCCGCUGUCC	28
xxx-m0036-5p	CUUGAGCUGUAGUGGGUUCCA	40			xxx-m0036	chr1:115475477:115475563:-	87(nt)	-27.40(kcal/mol)	GGCAGGCCUCCUUGAGCUGUAGUGGGUUCCACCCAGUUCGAGCUUUUCUUUGUUUACCCACUCAAGCCUCAACAAUGGCAGAUGCCC	40	xxx-m0035-5p	GCGGAUGACCUGUGGUCGGGA	26		**	xxx-m0035	chr16:34359455:34359529:-	75(nt)	-22.60(kcal/mol)	GUCAAGGAGGGCGGAUGACCUGUGGUCGGGAGUUCGAGUCUAGCCUGGCCAACGUGGUGAAACCCUGUCUCUACU	26
xxx-m0037-5p	UAGGACUUAGUGAUCCGGAGAA	27			xxx-m0037	chr1:193090605:193090683:-	79(nt)	-31.60(kcal/mol)	CAAAGACCUCUAGGACUUAGUGAUCCGGAGAAGCCCUUUUGAAAGAGUGGGGCUCUUGGGGUUGGGGUUGGGGUUUUUU	27	xxx-m0036-5p	GCGGCGGCGGCGGCGGCGGCGG	35			xxx-m0036	chr16:66730471:66730543:-	73(nt)	-49.30(kcal/mol)	AGUCAGUCGGGCGGCGGCGGCGGCGGCGGCGGCGGCGAUGCGGCGGCCCCGCUGAGUCCGCCCGCUCCUGGCG	35
											xxx-m0037-3p	GUCUAGAGGCCAGGGACACUGC	49			xxx-m0037	chr16:85754954:85755034:-	81(nt)	-30.00(kcal/mol)	GGCAAUGUCUGGAAGUAUUUUUGGUCAUAGAAGCUGGGGGUGCUACAGGGUCUAGAGGCCAGGGACACUGCUAAACAUUGC	49
											xxx-m0039-5p	AUGAGUGACCGAGUGGCUGAAG	118			xxx-m0039	chr17:72209283:72209361:+	79(nt)	-23.40(kcal/mol)	UGAAUUUAGAAUGAGUGACCGAGUGGCUGAAGAUUGCCUCCUUCCUUUCCCAGUCUGUCGGUUACUUACCCUGUGACAA	118
											xxx-m0040-3p	GUUAUAUGGUAAGUGCAGAAGCU	15			xxx-m0040	chr17:55035554:55035649:-	96(nt)	-22.60(kcal/mol)	AGUCUCAUGCUUUUGUAUAUUACCUUCUGUGAUACAGACAAUUAGACUGAAUAGUUAGACCAAGUUAUAUGGUAAGUGCAGAAGCUGGUUGAGAAA	15
											xxx-m0041-3p	UAUCUGCCCUGGACCUUUGU	26			xxx-m0041	chr17:56477482:56477577:-	96(nt)	-21.20(kcal/mol)	GACUAAUAGUAUGUGAGUUCUGGGGUGGGAACUUAAUACCUGUUACUUGUGGUACGGUGAAUCACUUAUCUGCCCUGGACCUUUGUAUGUGUGCCU	26
											xxx-m0042-5p	CUAACCGUGGGGAGGACGGUC	27	*		xxx-m0042	chr17_gl000205_random:34021:34103:-	83(nt)	-30.80(kcal/mol)	AGACUCGGAGCUAACCGUGGGGAGGACGGUCCUGCCGGUUUCACAGUCUGUUCUCCCCUCUCGGGAUGGCGAACCCCGUAUAC	27
											xxx-m0043-3p	UUGAGAAGCUGGAGGAAGGUG	14			xxx-m0043	chr18:20830262:20830349:+	88(nt)	-26.60(kcal/mol)	AGAGUAGAAGCGGCCUGUCUCUGGGAGUUCAGGGUGCCUGGAUUGGGGGGUGAGGGGUUGAGAAGCUGGAGGAAGGUGCUGAUGACUU	14
											xxx-m0044-5p	UUUGGUCUCAAAUCAAGGAGGU	14		**	xxx-m0044	chr18:18759273:18759366:-	94(nt)	-29.20(kcal/mol)	AAGCAUUAGGUUUGGUCUCAAAUCAAGGAGGUAGUAAAGGGCUGAGGGAGCUUUGGGAGCCAUUUCUUGGGAUGGGAUCAGAAAUCUAAAGUAA	14
											xxx-m0045-3p	GUUUGAGUGAGGCGGUCUCC	12			xxx-m0045	chr19:2654032:2654123:+	92(nt)	-35.60(kcal/mol)	CCCUCGCUGUGGCGGGGGCGGGGCCGUGUCUUUUGAGACUCUGCAUAUGCACGAGGGGGUGAGUUUGAGUGAGGCGGUCUCCAUGCAGAGGA	12
											xxx-m0046-5p	CGUUGUCCGGAUCGCCAGUCUG	54	*		xxx-m0046	chr19:14181439:14181516:+	78(nt)	-29.50(kcal/mol)	ACAGCGAGCUCGUUGUCCGGAUCGCCAGUCUGGAAGUGGAGAACCAGAGCCUGCGUGGCGUGGUACAGGAGCUGCAGC	54
											xxx-m0047-3p	CCAGCGCCGGGUGCUGACGU	10			xxx-m0047	chr19:35510092:35510164:+	73(nt)	-26.30(kcal/mol)	UAGACGUGACGCUGAGCCCCUGGAGUGGGGACAGCAAGUGCCACCAGCGCCGGGUGCUGACGUACACCAUCCC	10
											xxx-m0048-3p	CGGGUGAGGACAGUGUAUGA	10		**	xxx-m0048	chr19:31215582:31215663:-	82(nt)	-24.20(kcal/mol)	CACCUUCAUGACCCACUCGCCCCCAGAGGCCCUGCCUCUUACCAUCACAUUGCGGGUGAGGACAGUGUAUGAACUUGAGGUC	10
											xxx-m0049-3p	AGAGGAGGGAGUGAACGAACC	13			xxx-m0049	chr19:33984938:33985031:-	94(nt)	-28.80(kcal/mol)	UCCCAGCAGGCUGGUUGGCACAUGGCACUUUGCUGGGGGAAUGGUGACUGUCAGUGGGGCAGUAGAGGAGGGAGUGAACGAACCUGCCCAGGGG	13
											xxx-m0050-3p	GGCGGCCCCAGAUCAGACGCC	72			xxx-m0050	chr19:49133255:49133325:-	71(nt)	-32.50(kcal/mol)	AGCAGGUGGCAAGCGUCAGGACUGAGCCCUGCCCCGUAAGGGCGGCCCCAGAUCAGACGCCAGGCCCCGCC	72
											xxx-m0051-3p	GGAGGCGAGCAGGACGUGCU	24		**	xxx-m0051	chr1:17696042:17696128:+	87(nt)	-31.70(kcal/mol)	CUAUGUCUGGAGCUGUUUUGCAGGUGCUGGGGAUUCAGUGGUGAAUAAGAAGCCCCUGGAGGCGAGCAGGACGUGCUCUGGGUCUGA	24
											xxx-m0052-3p	GUAUGGGUGUUUGUGAGUACG	11			xxx-m0052	chr1:19063916:19064013:+	98(nt)	-40.40(kcal/mol)	CUCCCAGCUGUGUUCACAACCCUUCCUGUGCAUGUACAUGUUUGCAUAUGUGUAUGUACACAUGUGUGUAUGGGUGUUUGUGAGUACGUAUGUUGGGA	11
											xxx-m0053-5p	ACUAAUUUGUUGGGUGACUG	13			xxx-m0053	chr1:63719644:63719729:+	86(nt)	-26.70(kcal/mol)	UGGCUCCAUCACUAAUUUGUUGGGUGACUGAACAAGUCACUUAAUAUUUCUUGGUUUUGUUACCUGCAAGUGUGGCCUGGGGGCUC	13
											xxx-m0054-5p	GGGCCUCGGGUUGUAAACUG	29			xxx-m0054	chr1:156701988:156702066:+	79(nt)	-30.00(kcal/mol)	AGGUCUUCCUGGGCCUCGGGUUGUAAACUGCUGCACUCAGAUGUGAUGGGACUAUUCACUGGAGGCCUCGGCUGGACUA	29
											xxx-m0055-5p	CAGUGCGCUUGCUGACAUGAGU	14	*		xxx-m0055	chr1:161416522:161416593:+	72(nt)	-23.00(kcal/mol)	UUGGGAAAGCCAGUGCGCUUGCUGACAUGAGUGGCUCUGGCGGGUGGCCCAACCAUUAGGCGCAGAUCCCCC	14
											xxx-m0056-3p	GCAUGUGGUUAAGGGUUGUG	12			xxx-m0056	chr1:177144988:177145082:+	95(nt)	-34.40(kcal/mol)	CUCUUUACUAUUCAGAAGCAUCCACUGCUAUGUUUGGGGGCUGAGGUAGAGAUCUGGGCCCAAGGGCAUGUGGUUAAGGGUUGUGAAUUAAAGUC	12
											xxx-m0057-5p	GAUCCAAAACUGCCAGGCUAGAGA	19			xxx-m0057	chr1:183078007:183078103:+	97(nt)	-21.20(kcal/mol)	UAUCAAGAAUGAUCCAAAACUGCCAGGCUAGAGAAGCAGAUGGCAUCUAAGCUGGGUCUUGAAAGCUUUGGAUAAGGAAGGAGAGGAUGCCUUGGUU	19
											xxx-m0059-3p	AGUAGCCCACCUGGGGAGUA	25		**	xxx-m0059	chr1:78612687:78612775:-	89(nt)	-32.10(kcal/mol)	UCCCAGAGUUGGUACCACUUCAGCAGGAGAAGCUUCCUGAUCAGAGCAGCAGCUCCUUCAGUAGCCCACCUGGGGAGUAAGGCUUUGGG	25
											xxx-m0060-5p	UAGGAGGGCCGCUGCGGUGA	35			xxx-m0060	chr1:108113510:108113605:-	96(nt)	-41.80(kcal/mol)	AUGCGUCUAGUAGGAGGGCCGCUGCGGUGAGUCUUGAAGCCCAGGGCUGGGCCCGGGCAGAGCCGCCGCAGGUGCAGAUGUUGGUGGUAGUAGCAC	35
											xxx-m0061-5p	AGUUUUACUGGGGCGUCUCCU	14	*		xxx-m0061	chr20:23343650:23343740:+	91(nt)	-23.80(kcal/mol)	GUGUUCUCACAGUUUUACUGGGGCGUCUCCUUCAGGCGACAUUGAUCAAGCCUCAUAGGUACCUGUUUACAGCGGAACUCCCAGAGGGCAG	14
											xxx-m0063-5p	AAUGUAUUGAUGGGGGCCCA	13	*		xxx-m0063	chr20:12947852:12947928:-	77(nt)	-29.20(kcal/mol)	AUUCGGAGCUAAUGUAUUGAUGGGGGCCCAGUCAAGAGAAAGAACUGGGUUCUGUUCAGCUGUGCAUUACCUGAGUG	13
											xxx-m0064-3p	CCUCCAGGGGUGGAGCCUGG	22	*		xxx-m0064	chr20:59824602:59824696:-	95(nt)	-41.20(kcal/mol)	CAGCAGCUGGAAGCAUCAGAAAAAUGCUCUCUCCUAUGCCCCACCCUGGAUUUCCAGAACCUGGACCUCCAGGGGUGGAGCCUGGGCCUCUGCCU	22
											xxx-m0065-5p	CCCGUCCGUCCGUCCGUCCGUC	71			xxx-m0065	chr21:9826880:9826965:+	86(nt)	-37.30(kcal/mol)	CCGUCCGCGGCCCGUCCGUCCGUCCGUCCGUCGUCCUCCUCGCUUGCGGGGCGCCGGGCCCGUCCUCGCGAGGCCCCCCGGCCGGC	71
											xxx-m0067-5p	CUCGGUUGGCCUCGGAUAGC	30		**	xxx-m0067	chr22:22210613:22210702:+	90(nt)	-25.90(kcal/mol)	ACUGUGGAGCCUCGGUUGGCCUCGGAUAGCUGGUCCCCCCUUCAUUCACACCACAUAUCUGAGGACCAGAUAUGGAAAGCCUCUCAUGCU	30
											xxx-m0068-5p	UCCACUUUGUUAGGUGACUU	10			xxx-m0068	chr22:24237877:24237939:+	63(nt)	-23.70(kcal/mol)	CUCACUGCCAUCCACUUUGUUAGGUGACUUCAGGAGAGUUUUCAGGCGGGUGGGUGGGGGAGG	10
											xxx-m0069-3p	CCCGAAGAGUGCAGAGAUGC	18		**	xxx-m0069	chr22:47622073:47622144:+	72(nt)	-36.40(kcal/mol)	AGUGGGAACAGGCAUUUCUGAGCCUGUGAGGGCAGGGGAGGCCCCGAAGAGUGCAGAGAUGCCUGGGUCUGC	18
											xxx-m0070-3p	AGUGAUAAAGUGGUGGAAGGUG	11		**	xxx-m0070	chr22:48209774:48209862:+	89(nt)	-24.10(kcal/mol)	GAACCCGUGUCACCUGCUCCCAUUUCGCCUUGCCACAGAGUGCAGCACCAGGAUAGGAGUGAUAAAGUGGUGGAAGGUGCCGCUCCGAC	11
											xxx-m0071-3p	GAGGGUGGAGGCCUUGGCAGU	14			xxx-m0071	chr2:20184921:20185002:+	82(nt)	-35.30(kcal/mol)	CUCUGAUGCAAAUGUUGGCUUCCAGGGCUCUCUAUUUCCUCUCAUGAGGAUGAGGGUGGAGGCCUUGGCAGUCGUAGCAGAA	14
											xxx-m0072-3p	GGUCAUGAUGGCCAGGCUGU	14			xxx-m0072	chr2:27481082:27481170:+	89(nt)	-32.90(kcal/mol)	CAGAGGGAGAAGAGGCUGCCCAUCAUGCUGCCCACAUCCGCCAGCAAGUGGGCUGCAUCGGUCAUGAUGGCCAGGCUGUGUGCCAGAUA	14
											xxx-m0073-5p	GUAUGAGAUUUGAGAGGGGC	34	*		xxx-m0073	chr2:51604978:51605069:+	92(nt)	-32.80(kcal/mol)	AAUUGUGAUGGUAUGAGAUUUGAGAGGGGCCAGAAGCAGAAUGAUAUGGUUUGGCUGUGUCCCCAUCCAAAUCUCAUCUUGACUUACAGUUC	34
											xxx-m0074-3p	UCCAAGGGCAUGGCUGUUUG	21		**	xxx-m0074	chr2:66350478:66350566:+	89(nt)	-20.00(kcal/mol)	AAUGUACAAGUUGACCCCUGGCCUGAGGUAUGUCUAUGUUUGAGAGAUUGUUUCGUUUCUCCAAGGGCAUGGCUGUUUGUUUGUUGGUU	21
											xxx-m0075-5p	CUUAAGUGGGAAAAGAUGUG	176			xxx-m0075	chr2:80867583:80867662:+	80(nt)	-27.10(kcal/mol)	UCUGAGAUAACUUAAGUGGGAAAAGAUGUGAUUAGGCUGAACCUUUUCACCAUGUCUUUGUUUGCUUGAGUUAUUUAUUA	176
											xxx-m0076-3p	GUCUGCAGUGGGCGGUGGAUG	18		**	xxx-m0076	chr2:119510623:119510719:+	97(nt)	-31.10(kcal/mol)	AGGAAGAAGCCAAUUACCCUGCCCCCUCAGAGCCAGCUGCAUUUAUCCCUCCUCCUCCAAGCCCUGGUCUGCAGUGGGCGGUGGAUGGUGCCACCCA	18
											xxx-m0077-3p	CGGAGACUCAGUGAGAUUGA	14			xxx-m0077	chr2:159655063:159655136:+	74(nt)	-22.80(kcal/mol)	UGGCAACAGCCCUGCAGAUGGGUGAUGUUUCACGGAAGAGUGAACGGAGACUCAGUGAGAUUGAGGGACUUGCC	14
											xxx-m0078-3p	CUUCAGUCGGUAGGCGGCGG	14			xxx-m0078	chr2:208576172:208576264:+	93(nt)	-42.60(kcal/mol)	UCCUCCUAACCAGGUGACCGCAGGUCGCGUUCCGGUUGGCAGGCACCGGCCAGGGCCAGCGGCCUUCAGUCGGUAGGCGGCGGCGGAAGGAGG	14
											xxx-m0079-3p	GGAUUGGUUCCUUCGGGAAG	10	*		xxx-m0079	chr2:217705015:217705096:+	82(nt)	-22.50(kcal/mol)	UCUCUUAGUUCUGAAGGCCAGUGGCCAGUGGUUUGAAAUCAAGAUGUUUGCAGGAUUGGUUCCUUCGGGAAGACUCUGAGGG	10
											xxx-m0080-3p	GAGGAUGAAGGACUUGCUCA	19	*		xxx-m0080	chr2:8555303:8555388:-	86(nt)	-28.00(kcal/mol)	CCUGCUCUUUGUGCAUCGUCUCCAUCUGAGAUGAGCCAAGUCACAGCUUGUCUCCAGAGGAUGAAGGACUUGCUCAAGACCAGUAG	19
											xxx-m0081-3p	GAAGAAUGACGCUCAGGUGC	35		**	xxx-m0081	chr2:68132480:68132567:-	88(nt)	-30.20(kcal/mol)	GUGGUGUCGGCUUACCGCAGCACCAGAUGCGAUGCACAGUGUCUAUCAUCAGUCCUUUGAAGAAUGACGCUCAGGUGCAGCAGACCAG	35
											xxx-m0082-3p	AGCUGUCCGAGUCGCUGAAGU	17		**	xxx-m0082	chr2:130987216:130987293:-	78(nt)	-29.00(kcal/mol)	CUCCAGCACAUAUGGCAGGGAGUGGAACGGCUCCUCUUCCUCCUCAGAGCUGUCCGAGUCGCUGAAGUUUAGCUGGCU	17
											xxx-m0084-3p	UAGGAAUCUGCCUGGUGGUGU	23	*		xxx-m0084	chr2:169904031:169904107:-	77(nt)	-26.30(kcal/mol)	AGUCCAGAGAUGCCAUCUGGGAGCCAGGGCCUGGAGUCAGAAACCUUAGGAAUCUGCCUGGUGGUGUAUUCUGCAGC	23
											xxx-m0085-5p	GAUGUGUUGUUGCCAUGGUAAUCC	38	*		xxx-m0085	chr2:191402656:191402756:-	101(nt)	-23.10(kcal/mol)	CCCUACUGUUGAUGUGUUGUUGCCAUGGUAAUCCUGCUCAGUAUAAAAGGAACCACAGUUUCAGACAUUUGUUGUAUGUGCUUGGCUGAGGAGCCAAUGGG	38
											xxx-m0086-5p	UGGUUAAGUGAUUAAGCAUACA	14			xxx-m0086	chr3:56486687:56486785:+	99(nt)	-21.00(kcal/mol)	UGAGAAACCUUGGUUAAGUGAUUAAGCAUACACUGGAUUUGAGACCUGAAUCUCACAUUUAUUAUCUGUUUAACCUUGAGCAAGUUAGCAAACCUCUCU	14
											xxx-m0088-3p	GGAAUUAUAACUCGGUGCUCUGU	16		**	xxx-m0088	chr3:189900510:189900599:+	90(nt)	-60.10(kcal/mol)	CCGGAGACAAGAAAGAGCACUGAGUUAUAAUGCCAAAGUGACCAGCAUCGUGACUUUGGAAUUAUAACUCGGUGCUCUGUCUUGUCUCCG	16
											xxx-m0089-3p	UCGGGCUGUAGCUGGCAGGGCC	10			xxx-m0089	chr3:12840173:12840261:-	89(nt)	-35.20(kcal/mol)	UUGGGGUGGUUUUAAGUGUUCUCCAGGCCACUGGCAGAGACAGGCUGAAAGGGCUUCUCGGGCUGUAGCUGGCAGGGCCAACUCCCUCU	10
											xxx-m0090-5p	CAUUAAGUAGACCUGCCUGGAU	14			xxx-m0090	chr3:107927732:107927830:-	99(nt)	-25.90(kcal/mol)	GUGUCUGGGCCAUUAAGUAGACCUGCCUGGAUUUGGUUGUUGUAGUUUUCUGUUGAUUUUUAGUCACAGGGCAUGGUAAUACCAUGCCUUAAAGGAUCU	14
											xxx-m0091-5p	GAGAGAUCAGAGGCGCAGAGUG	11			xxx-m0091	chr3:119803411:119803492:-	82(nt)	-29.10(kcal/mol)	CUGUUCUCUUGAGAGAUCAGAGGCGCAGAGUGCGUCAGUGUCAAUGAAGCCUGUGCCUUUUACUUCUUUAAGAGCGUACGGU	11
											xxx-m0092-3p	UCCUUGACCACCAGAGAGCC	169			xxx-m0092	chr3:139792782:139792866:-	85(nt)	-25.00(kcal/mol)	CAGCAGCACCUGUGUCUGGGCCUCCUGGAGUACAAGGCAUCAUGCUCUUCAGCCUUCCUUGACCACCAGAGAGCCGAGUCUGCUU	169
											xxx-m0094-3p	AGGCGGCGGCGGCGGUGGCGGCG	14			xxx-m0094	chr4:78740759:78740858:+	100(nt)	-52.70(kcal/mol)	CGGGGUCCGGGCGGCGGCGGCGGCGGCGGCGACGGGGCGGCUGGUGCUGGUGCUGCGGCGGCGGGGGAGGCGGCGGCGGCGGUGGCGGCGGGGCUGAGGG	14
											xxx-m0095-3p	GGCACUGUUAGGACUAGGGGGU	20	*		xxx-m0095	chr4:82422344:82422431:+	88(nt)	-29.90(kcal/mol)	AAUCUCCUGACAUCUUCUGGGGCUAAGAGCCCACAUCUUUCUCAUUCCUCCAUCUGGGCACUGUUAGGACUAGGGGGUGUCACAGAAA	20
											xxx-m0096-3p	UUAGGUAACAUUGACUGGAG	183			xxx-m0096	chr4:109801234:109801326:+	93(nt)	-28.10(kcal/mol)	GGAUUACAGGUUUGAGCCAUUGCACCUGGCCUAAAAAUCUAUAUUUAUGAAAAAUGUCUUGGGUUAGGUAACAUUGACUGGAGCCUGGAGAAU	183
											xxx-m0098-3p	AGACACAGGAGGCCAGGUAGAG	10		**	xxx-m0098	chr4:157256837:157256915:+	79(nt)	-29.30(kcal/mol)	GUUUCGGUACUGUUCAGCUGGGUCUCUGCGUCUCACGUCUCACACGGAGACACAGGAGGCCAGGUAGAGCUUCCAUGUG	10
											xxx-m0099-3p	AGGUAGUCAAUGGGAAACGG	64			xxx-m0099	chr4:169760500:169760593:+	94(nt)	-26.80(kcal/mol)	AAGAAGCCUUCUAUGUCUGUUUCAUGACUCCUUCUUGGCUGGCACACUGUUGUGGGCGCUCUGUAGGUAGUCAAUGGGAAACGGGAAAGCUACU	64
											xxx-m0100-5p	AGGGAACUCUGACACAGGCU	16			xxx-m0100	chr4:175697405:175697471:-	67(nt)	-20.20(kcal/mol)	CUACUUCGAAAGGGAACUCUGACACAGGCUGCAUUGCCCUGGCCAGAGCUUUGCUUUAGGUGAGUGU	16
											xxx-m0101-5p	GCCGCGGGAGAAGGUACGCUG	14			xxx-m0101	chr5:876326:876407:+	82(nt)	-31.80(kcal/mol)	GGCUAGAGGGGCCGCGGGAGAAGGUACGCUGAAAGGAGCCCUUGUCGCCUGGCCCUCGCGGCAGCCCUGAUCACAGAAGCCU	14
											xxx-m0102-3p	AGGUGAAGUGACUAAGCGUA	58		**	xxx-m0102	chr5:15324751:15324838:+	88(nt)	-21.60(kcal/mol)	ACAACAGAGACUGCAGCUUAUUAUUAAGCCUGCAGUAGACAAUAUGACUUUUCUACAGAGGUGAAGUGACUAAGCGUAGCUAUAAUAU	58
											xxx-m0103-5p	GCAAACAGAUGUGAUCCAGAGAC	33		**	xxx-m0103	chr5:52475747:52475833:+	87(nt)	-20.30(kcal/mol)	ACCUCUGUCAGCAAACAGAUGUGAUCCAGAGACACAUGGGGAGCUGCAGCUAUGGUUCAUUAGGAAGAUGACAUCUUUUACAGAGUC	33
											xxx-m0105-3p	UCUGUGAUACGAGACAAGCC	16	*		xxx-m0105	chr5:174961899:174961995:+	97(nt)	-31.30(kcal/mol)	UGGGGCUCCUUCGGAAAAGUUUUGUGCAGAGAAGGAGCAGUAGUUAAAUCUUAGCUCUGCCACUGUUUCUGUGAUACGAGACAAGCCACUUGCCUUC	16
											xxx-m0106-5p	GGGACGGAGAGGGCGAGGCCG	10		**	xxx-m0106	chr5:51156:51245:-	90(nt)	-52.50(kcal/mol)	CGGCCCCGCCGGGACGGAGAGGGCGAGGCCGGGGGAGACUGCGUCCUGCAGCGCCGCGCCGCCACCGCCCAUCUCUCGCCGCGGGGGCCC	10
											xxx-m0108-5p	UUCAGGAACUGUAAACAGGUGU	16		**	xxx-m0108	chr5:65509957:65510049:-	93(nt)	-25.30(kcal/mol)	UGUUCCAAGUUUCAGGAACUGUAAACAGGUGUCCUGGUAGACCAUGGUGGCAAAGGGGGCCCCAGACACCUAAAACUGUUAGGGAGGGGAAUG	16
											xxx-m0109-5p	GCGUUAAUGGUGAAUUACUGGGA	14		**	xxx-m0109	chr5:71918301:71918379:-	79(nt)	-24.90(kcal/mol)	ACUGAGGUCCGCGUUAAUGGUGAAUUACUGGGAGCAGAGCAUGGGGCUCCCAUUGUGGUCUGUCCAUGUGGAAUCUGGC	14
											xxx-m0111-3p	AAGGAGGAAUAGGGUGUGAC	14		**	xxx-m0111	chr6:765002:765074:+	73(nt)	-24.40(kcal/mol)	UCGGCGAGGGGAAGACACUGAGAUACUUCCUGGGAAGAUUCUGAAGGAGGAAUAGGGUGUGACCCUGAGCAAG	14
											xxx-m0112-5p	GGAUCACCUGUGGAUGGGAGU	64		**	xxx-m0112	chr6:12414849:12414918:+	70(nt)	-24.00(kcal/mol)	UGAGGCAGGAGGAUCACCUGUGGAUGGGAGUUCAAGACCAGUCUGACCAACAUGGAGAAACCCUGUCUCU	64
											xxx-m0113-5p	GGUGCUUGUGAGGAGGGACUG	13			xxx-m0113	chr6:35013526:35013611:+	86(nt)	-22.90(kcal/mol)	UCCCCACCAGGGUGCUUGUGAGGAGGGACUGGAUCACCAGGAGGGCAGUCAGCUAGUGCCUAGUGCAGUGAGGACCCCACUGAAAG	13
											xxx-m0114-5p	AGAUGUGAGAGGGGCUGCUUC	17			xxx-m0114	chr6:41249762:41249834:+	73(nt)	-23.20(kcal/mol)	GCCCACAGAAAGAUGUGAGAGGGGCUGCUUCAGAAGCACACAGGCAUGCCACCAAACGCAUCCUUGGGAGGGG	17
											xxx-m0115-5p	CCCGCGCCCGGCUCCGGGAU	33			xxx-m0115	chr6:152958237:152958308:+	72(nt)	-49.60(kcal/mol)	UGCCCCGCGCCCCGCGCCCGGCUCCGGGAUGCGCCGGUGCCUGGAAGAGCUGGGGGCGGGGACCCGGAGGCU	33
											xxx-m0116-3p	CAAGAUGAGAACUCACUGGA	27			xxx-m0116	chr6:26391628:26391719:-	92(nt)	-24.60(kcal/mol)	UGGGCCCUGGUAUCUGGUAAAGUUUGGAUUCUUUGGUGCUGACAGGCAGAGGUGCCGAAUCACAAGAUGAGAACUCACUGGAAGUGGGCGAU	27
											xxx-m0119-3p	GCUUAAGAGCACUCGGGUGU	15			xxx-m0119	chr6:45204044:45204127:-	84(nt)	-26.80(kcal/mol)	UCCCAUUGUUACCCUGAUGCUUCUGAGCUCCCCUUUUUACUCACCACGGGGAUUGCUUAAGAGCACUCGGGUGUCCUCCAGCUU	15
											xxx-m0120-3p	AGGUGGUGCAUGCCUGUCGUCC	27		**	xxx-m0120	chr6:77622181:77622275:-	95(nt)	-22.10(kcal/mol)	AGAUUAGCCUGGACAACAUAGCAAAACCCUGUCUCUACCAAUAAAUACAAAAAUAAACCAGGGAGGUGGUGCAUGCCUGUCGUCCCUGCUACUGG	27
											xxx-m0121-5p	UCAAUGGUCCGGUGCAGAGGGU	17			xxx-m0121	chr6_mann_hap4:877690:877779:+	90(nt)	-36.80(kcal/mol)	CAGUGGUACCUCAAUGGUCCGGUGCAGAGGGUCCACGAUCUGCCAGAUGGCGAGAGUGAGGACAUCCAUGCCCACCAGCAGGCCCACUGU	17
											xxx-m0123-3p	CUGGGACUUUGGAACGGAUCUGUG	11		**	xxx-m0123	chr7:131259188:131259281:+	94(nt)	-28.80(kcal/mol)	AUUUAAGCUCCUUGUGAGCAGAGACCGGGUCUGGCUUGUCCCCAGAAUUGAGGGCCGGAUCUGGGACUUUGGAACGGAUCUGUGGAAUGAACUU	11
											xxx-m0124-5p	CUUGAAGGUUAGGUAUCACUGC	18			xxx-m0124	chr7:149989050:149989130:-	81(nt)	-21.10(kcal/mol)	CCUUUAAUUCCUUGAAGGUUAGGUAUCACUGCAGAGGAAAGGCUUAAUGGUCGAUGGGCCUACAGUCAGGGAGAAAAAAGC	18
											xxx-m0125-5p	CUGGAGUUUCAGAUUUGAGAGG	39			xxx-m0125	chr8:66946823:66946894:+	72(nt)	-20.30(kcal/mol)	AAAGGCAAAGCUGGAGUUUCAGAUUUGAGAGGUGGAGGGCAUCCAAGAUCUGACAAGGAAGGCGGUGCUGAA	39
											xxx-m0128-5p	GAGGAAGGUGGGGAUGCGGUCA	14			xxx-m0128	chr8:139402990:139403059:+	70(nt)	-30.50(kcal/mol)	GCAGAAGGCAGAGGAAGGUGGGGAUGCGGUCAGCUCUAGACAGGCCUUUUCCAUUUUGUCUCCUUCUGCA	14
											xxx-m0129-5p	GAUGGACGUUCCCAGGAAGU	25	*		xxx-m0129	chr8:143242174:143242261:+	88(nt)	-33.10(kcal/mol)	AGGAGGCGCCGAUGGACGUUCCCAGGAAGUCUCAGGCCCGGCGCUCUCUCAGACUCAGGCUUCUGGGGGGCCUCUCAGCAGCUCUCCC	25
											xxx-m0130-5p	GACGAGCGCUGGGAAGAAGC	15			xxx-m0130	chr8:1765856:1765949:-	94(nt)	-23.50(kcal/mol)	CUGGAGUGUCGACGAGCGCUGGGAAGAAGCUGCCGACCUCACUGCUCCGCGCCCUGCCUUCCCCUCCCUCCUGCCGUCCCCAGUCACCCCGAGG	15
											xxx-m0131-3p	UCUACGGACCAGGGUGUGGGAG	28			xxx-m0131	chr8:4290785:4290860:-	76(nt)	-23.90(kcal/mol)	CAACCUUUCUGGUGCCAGGGACCAGUUUCGUGGAAGCCAGUUUUUCUACGGACCAGGGUGUGGGAGGAAAUGGUUU	28
											xxx-m0132-3p	CGUGGACUUUGAGAUUUGAGAAC	50		**	xxx-m0132	chr8:49871910:49872008:-	99(nt)	-24.30(kcal/mol)	GCAGAAACCUCUGCAGACUUAAAUGUCCCUGUCUGACAGCUUUGAAGAGAGUAGUGGUUCUCCCAGCGUGGACUUUGAGAUUUGAGAACAGACAGACUG	50
											xxx-m0133-3p	AGUGGAAUUGAGUAGGACGA	57			xxx-m0133	chr8:75737539:75737627:-	89(nt)	-21.80(kcal/mol)	AAUUGUGCUUUCAGAGCUGCUUCAAUAUCAGUGAAAUUAUUGGUUGGCGGGGAUGAGUCAGUGGAAUUGAGUAGGACGACGGUACUUGC	57
											xxx-m0135-5p	AGUAGGACGAGGCACGUGAA	12			xxx-m0135	chr8:144885243:144885337:-	95(nt)	-31.70(kcal/mol)	GCCCAGUCCAAGUAGGACGAGGCACGUGAACGGAUGGUGGGAGGGGCGUGUGUUUGGGACGCACUACGUGGUCUGGUCCUAAAAGAAGCUGAGCA	12
											xxx-m0136-3p	CCCGUGGACGGUGUGACGCA	25			xxx-m0136	chr9:95527674:95527755:+	82(nt)	-36.50(kcal/mol)	CCACGAGCUAGAAGCGCAUCCGAGAGCGCGGGUGAACGGCUGCUGCUGGAAACCCGUGGACGGUGUGACGCAUGCUCUGUGC	25
											xxx-m0137-3p	GAUGUAUGACUGGAGGGGGU	16			xxx-m0137	chr9:97718273:97718354:+	82(nt)	-20.60(kcal/mol)	UCAUGGACAGCUGAUUCUUUCCCAGGUAACUUAUGGGUCCUCAUGAGUCCAUGAUGUAUGACUGGAGGGGGUAUGGCACAUG	16
											xxx-m0138-3p	GAGACCCAGUUCUCAUGGAGCA	16		**	xxx-m0138	chr9:96485205:96485303:-	99(nt)	-36.90(kcal/mol)	GCGGGAGCUUCAGAAAUGAGUGUGGUCCCUGAGGAAAGGCAUCUGUCUCACAGGGAAGCUCUGGAGAGAGACCCAGUUCUCAUGGAGCAGGAGCAGCUG	16
											xxx-m0139-3p	GACCACCUGGCAUGAUACUGG	10			xxx-m0139	chr9:97735747:97735844:-	98(nt)	-20.30(kcal/mol)	GUCUCCAGUUCCUCGGAGCUAUAAAUUUGGUCACACUUAGUUAACACGGCAGGGGAGAGAAUAUGCUGACCACCUGGCAUGAUACUGGUUAGAAAAAC	10
											xxx-m0141-5p	CCCUUCCCCCGCCGCCCCUCCUC	56			xxx-m0141	chrUn_gl000220:113889:113971:+	83(nt)	-64.80(kcal/mol)	CACCCGCCCUCCCUUCCCCCGCCGCCCCUCCUCCUCCUCCCCGGAGGGGGCGGGCUCCGGCGGGUGCGGGGGUGGGCGGGCGG	56
											xxx-m0142-5p	CCCUUCCCCCGCCGCCCCUCC	50			xxx-m0142	chrUn_gl000220:157861:157943:+	83(nt)	-64.80(kcal/mol)	CACCCGCCCUCCCUUCCCCCGCCGCCCCUCCUCCUCCUCCCCGGAGGGGGCGGGCUCCGGCGGGUGCGGGGGUGGGCGGGCGG	50
											xxx-m0143-3p	GUGGGGGCCGGGAUGUAGCUGG	11			xxx-m0143	chrX:49021297:49021371:+	75(nt)	-36.10(kcal/mol)	GUGGAGCUGGUUCGCGGUUACGCAGGCUUUGGCCUCACCUUAGGUGGGGGCCGGGAUGUAGCUGGGGACACUCCG	11
											xxx-m0144-3p	UUCUUGGUGACCUUAGAGCA	69			xxx-m0144	chrX:99977829:99977907:-	79(nt)	-25.00(kcal/mol)	AUCCAGAGAAAUCUAGGAAGACCAAGAACUGUCUAUUGGAUUUAGGAAGUUCUUGGUGACCUUAGAGCAAUUUCAGAGA	69
