# Supplementary material for: MicroRNA expression profiling in exosomes derived from gastric cancer stem-like cells
Source: Oncotarget. 2017 Sep 27;8(55):93839–55. doi: 10.18632/oncotarget.21288 (PMC5706839; doi:10.18632/oncotarget.21288)
Supplement: Supplementary file 4 [file oncotarget-08-93839-s004.xlsx]

## Sheet: Sheet1
Supplementary Table 3: The differentially expressed miRNAs in the exosomes derived from CSCs and DCs. According to the criteria in the methods section, totally 309 differentially expressed miRNAs were identified
The differential expression miRNA from CSC-derived and DC-derived exosomes
miRNA_ID	DCs	CSC	|log2(foldchange)|	P-value	Significance-Lable
hsa-let-7b-5p	2902.25	766.358	1.9211	0.00498957	**
hsa-let-7d-3p	63.7486	5.4074	3.5594	7.80401e-05	**
hsa-let-7f-5p	1533.25	6673.5	2.1218	0.00170265	**
hsa-miR-15a-5p	4.0839	28.9917	2.8277	0.00477114	**
hsa-miR-16-5p	42.1338	276.17	2.7125	0.000197833	**
hsa-miR-17-5p	78.9885	1037.84	3.7158	4.69777e-07	**
hsa-miR-19a-3p	24.2045	105.673	2.1263	0.00461884	**
hsa-miR-19b-3p	3.7851	49.2533	3.7018	0.000168571	**
hsa-miR-20a-5p	168.535	2139.39	3.6661	5.15451e-07	**
hsa-miR-24-3p	426.319	1591.35	1.9002	0.00485017	**
hsa-miR-26b-5p	259.078	970.017	1.9047	0.00498861	**
hsa-miR-29a-3p	84.3673	347.249	2.0412	0.00341154	**
hsa-miR-32-5p	3.1874	24.6267	2.9497	0.00472911	**
hsa-miR-96-5p	4.1835	30.7507	2.8778	0.00330473	**
hsa-miR-98-5p	57.573	499.244	3.1163	1.82167e-05	**
hsa-miR-101-3p	241.647	808.445	1.7422	0.00978211	**
hsa-miR-29b-3p	2.8886	53.7487	4.2178	3.70145e-05	**
hsa-miR-103a-3p	182.082	883.172	2.2782	0.000946286	**
hsa-miR-106a-5p	18.5269	264.704	3.8366	9.2915e-07	**
hsa-miR-10a-5p	556.605	153.623	1.8572	0.00760048	**
hsa-miR-34a-5p	5.08	31.1416	2.616	0.00666491	**
hsa-miR-205-5p	4.9804	31.1416	2.6446	0.00666491	**
hsa-miR-210-3p	5.8768	52.6411	3.1631	0.000530803	**
hsa-miR-218-5p	3.8847	139.616	5.1675	5.38176e-08	**
hsa-miR-224-5p	1188.41	112.514	3.4008	3.26477e-06	**
hsa-miR-15b-5p	8.9646	170.041	4.2455	5.33339e-07	**
hsa-miR-23b-3p	223.22	52.1199	2.0985	0.00345094	**
hsa-miR-122-5p	55.78	0	19.0894	2.57175e-07	**
hsa-miR-128-3p	105.683	27.2978	1.9529	0.00887716	**
hsa-miR-126-3p	17.232	118.898	2.7866	0.000317684	**
hsa-miR-146a-5p	2.9882	133.818	5.4848	2.37544e-08	**
hsa-miR-186-5p	79.9846	293.891	1.8775	0.00657015	**
hsa-miR-320a	864.889	228.937	1.9176	0.00542642	**
hsa-miR-106b-5p	12.5505	138.509	3.4641	1.47137e-05	**
hsa-miR-374a-5p	18.3277	98.4415	2.4252	0.00157885	**
hsa-miR-423-3p	530.707	106.911	2.3115	0.00109113	**
hsa-miR-424-5p	0	17.6556	17.4298	0.000530405	**
hsa-miR-425-5p	50.1024	206.199	2.0411	0.00425521	**
hsa-miR-522-3p	2.4902	36.5491	3.8756	0.000160239	**
hsa-miR-500a-5p	2.1914	20.1313	3.1996	0.00583707	**
hsa-miR-532-5p	693.764	148.998	2.2192	0.00152641	**
hsa-miR-455-5p	10.0603	57.0062	2.5024	0.00289655	**
hsa-miR-92b-3p	195.629	44.758	2.1279	0.00348851	**
hsa-miR-582-5p	6.4745	51.5987	2.9945	0.000600932	**
hsa-miR-590-3p	0	12.0527	16.879	0.00416566	**
hsa-miR-615-3p	10.8572	0	16.7283	0.00614931	**
hsa-miR-628-5p	0	22.4767	17.7781	0.000125561	**
hsa-miR-454-3p	8.6658	52.9017	2.6099	0.0028476	**
hsa-miR-675-3p	0	20.7828	17.665	0.00021796	**
hsa-miR-1290	443.85	56698.2	6.9971	1.38321e-16	**
hsa-miR-1246	732.412	42099.5	5.845	3.27776e-13	**
hsa-miR-1307-3p	114.548	25.5388	2.1652	0.00451626	**
hsa-miR-3184-5p	239.555	34.0734	2.8136	0.000155007	**
hsa-miR-3184-3p	404.106	35.3112	3.5165	3.81644e-06	**
hsa-miR-3135b	50.4012	193.756	1.9427	0.00611811	**
hsa-miR-4497	525.727	31.6628	4.0535	1.70312e-07	**
hsa-miR-4500	38.548	5.8635	2.7168	0.00404697	**
hsa-miR-3960	30.9778	1.9545	3.9864	0.000497338	**
hsa-miR-5787	136.661	0	20.3822	1.12665e-10	**
hsa-miR-7641	70.3227	1.2378	5.8281	3.18927e-07	**
hsa-let-7c-5p	774.844	239.621	1.6932	0.0137087	*
hsa-miR-16-1-3p	31.3763	9.1861	1.7721	0.0459806	*
hsa-miR-18a-5p	1.0957	9.5119	3.1179	0.0399705	*
hsa-miR-25-3p	799.149	313.762	1.3488	0.0481117	*
hsa-miR-33a-3p	0	9.3164	16.5075	0.0140787	*
hsa-miR-92a-3p	1698.1	580.942	1.5475	0.0226726	*
hsa-miR-100-5p	9039.65	2748.48	1.7177	0.0113835	*
hsa-miR-107	0	7.0362	16.1025	0.0347826	*
hsa-miR-197-3p	53.3895	16.2875	1.7128	0.0312746	*
hsa-miR-30c-5p	363.168	120.788	1.5882	0.0228271	*
hsa-miR-30d-3p	0	6.8407	16.0619	0.0347826	*
hsa-miR-183-5p	272.924	739.191	1.4374	0.0310231	*
hsa-miR-199b-5p	0	9.1861	16.4872	0.0140787	*
hsa-miR-203a-3p	16.5348	2.3454	2.8176	0.0167826	*
hsa-miR-155-5p	85.1641	22.7373	1.9052	0.0132802	*
hsa-miR-99b-5p	497.438	172.256	1.53	0.0262971	*
hsa-miR-30e-5p	10.0603	32.4446	1.6893	0.0495298	*
hsa-miR-135b-5p	0	8.4043	16.3588	0.0219002	*
hsa-miR-424-3p	14.2438	1.6939	3.072	0.0295884	*
hsa-miR-451a	24.2045	68.9286	1.5098	0.0460957	*
hsa-miR-551b-3p	0	7.1013	16.1158	0.0347826	*
hsa-miR-629-5p	36.1574	8.5998	2.0719	0.0230912	*
hsa-miR-660-5p	14.9411	57.1365	1.9351	0.016656	*
hsa-miR-744-5p	33.7668	7.2316	2.2232	0.012692	*
hsa-miR-1307-5p	1.8925	12.7042	2.7469	0.0396963	*
hsa-miR-3927-3p	0	7.4922	16.1931	0.0219002	*
hsa-miR-4488	16.9332	3.4529	2.294	0.0297218	*
hsa-miR-4492	15.9372	3.1272	2.3494	0.0381992	*
hsa-miR-3529-3p	30.679	92.2522	1.5883	0.0281758	*
hsa-miR-7706	27.5912	5.2771	2.3863	0.0135382	*
hsa-let-7a-5p	2068.14	4247.9	1.0384	0.110588
hsa-let-7b-3p	8.865	4.365	1.0221	0.390133
hsa-let-7e-3p	1.0957	0	13.4195	1
hsa-let-7f-1-3p	4.5819	12.183	1.4108	0.283653
hsa-miR-17-3p	0	2.9317	14.8395	0.285714
hsa-miR-20a-3p	0	2.0848	14.3476	0.52381
hsa-miR-24-1-5p	0	1.0424	13.3476	1
hsa-miR-25-5p	1.3945	0	13.7674	1
hsa-miR-28-3p	83.67	36.093	1.213	0.102141
hsa-miR-31-5p	3.6855	17.1344	2.217	0.0572733
hsa-miR-32-3p	0	6.1241	15.9022	0.0565217
hsa-miR-33a-5p	0	2.7363	14.7399	0.285714
hsa-miR-93-5p	104.388	233.823	1.1635	0.0876298
hsa-miR-95-3p	116.341	47.82	1.2827	0.0762222
hsa-miR-99a-3p	0	2.606	14.6695	0.285714
hsa-miR-103a-2-5p	0	2.1499	14.392	0.52381
hsa-miR-16-2-3p	10.7576	2.0196	2.4132	0.0729734
hsa-miR-129-5p	2.0918	0	14.3524	0.52381
hsa-miR-139-5p	1.4941	3.4529	1.2085	0.658385
hsa-miR-147a	0	3.8438	15.2302	0.161491
hsa-miR-7-5p	37.4523	98.5718	1.3961	0.0523316
hsa-miR-7-1-3p	3.1874	1.2378	1.3646	0.658385
hsa-miR-10a-3p	0	1.9545	14.2545	0.52381
hsa-miR-10b-5p	5.8768	0.9121	2.6877	0.186957
hsa-miR-34a-3p	0	0.7818	12.9326	1
hsa-miR-181a-2-3p	15.0407	6.971	1.1094	0.302645
hsa-miR-181c-5p	0	0.9121	13.155	1
hsa-miR-181c-3p	0	0.7166	12.807	1
hsa-miR-183-3p	0	1.4333	13.807	1
hsa-miR-196a-3p	0	1.303	13.6695	1
hsa-miR-212-5p	0	0.7818	12.9326	1
hsa-miR-181a-3p	6.5741	13.7466	1.0642	0.361697
hsa-miR-214-5p	1.1953	0	13.5451	1
hsa-miR-215-5p	4.7811	2.2802	1.0682	0.521739
hsa-miR-219a-5p	0	0.7166	12.807	1
hsa-miR-219a-1-3p	2.1914	0	14.4195	0.52381
hsa-miR-200b-3p	2.4902	7.0362	1.4986	0.266667
hsa-let-7i-5p	2108.58	890.729	1.2433	0.065546
hsa-let-7i-3p	0	3.062	14.9022	0.285714
hsa-miR-27b-5p	2.0918	0	14.3524	0.52381
hsa-miR-27b-3p	385.181	184.635	1.0609	0.123255
hsa-miR-30b-3p	0	1.1075	13.4351	1
hsa-miR-125b-1-3p	4.2831	0	15.3864	0.161491
hsa-miR-130a-3p	1.6933	5.6029	1.7263	0.372947
hsa-miR-132-5p	0	5.8635	15.8395	0.0565217
hsa-miR-133a-3p	2.1914	0.8469	1.3715	1
hsa-miR-135a-5p	0	4.8862	15.5764	0.0942029
hsa-miR-141-3p	0	4.7559	15.5374	0.0942029
hsa-miR-142-5p	0	2.1499	14.392	0.52381
hsa-miR-142-3p	0	2.2151	14.4351	0.52381
hsa-miR-143-5p	1.3945	3.7135	1.4131	0.430642
hsa-miR-144-5p	0	1.0424	13.3476	1
hsa-miR-144-3p	0	4.8211	15.5571	0.0942029
hsa-miR-145-3p	0	0.9121	13.155	1
hsa-miR-125a-3p	7.9686	3.2575	1.2905	0.333681
hsa-miR-126-5p	1.2949	6.8407	2.4014	0.12496
hsa-miR-127-3p	0	0.7818	12.9326	1
hsa-miR-146a-3p	0	0.7818	12.9326	1
hsa-miR-149-5p	24.8022	6.6453	1.9001	0.0528879
hsa-miR-184	4.3827	0	15.4195	0.161491
hsa-miR-185-3p	0.9961	0	13.282	1
hsa-miR-188-5p	0	2.8666	14.807	0.285714
hsa-miR-190a-5p	0	2.4105	14.5571	0.52381
hsa-miR-193a-5p	8.0682	3.2575	1.3084	0.333681
hsa-miR-193a-3p	0	4.4302	15.4351	0.161491
hsa-miR-194-5p	2.3906	6.9059	1.5304	0.266667
hsa-miR-195-5p	0	2.0196	14.3018	0.52381
hsa-miR-206	1.9921	0	14.282	0.52381
hsa-miR-29c-5p	0	1.1727	13.5175	1
hsa-miR-29c-3p	0	1.1727	13.5175	1
hsa-miR-200a-3p	0.9961	8.2089	3.0429	0.084472
hsa-miR-34b-5p	0	0.7818	12.9326	1
hsa-miR-34c-5p	0	3.1272	14.9326	0.285714
hsa-miR-301a-3p	0	4.4953	15.4561	0.0942029
hsa-miR-99b-3p	49.4052	24.5615	1.0083	0.2141
hsa-miR-296-3p	2.4902	0	14.6039	0.52381
hsa-miR-130b-5p	1.3945	0.6515	1.0979	1
hsa-miR-130b-3p	1.5937	4.9514	1.6354	0.521739
hsa-miR-26a-2-3p	0	0.6515	12.6695	1
hsa-miR-361-5p	27.1928	8.5998	1.6609	0.0817032
hsa-miR-361-3p	39.046	12.8997	1.5978	0.0586988
hsa-miR-362-3p	0	1.1075	13.4351	1
hsa-miR-365a-5p	5.6776	2.2802	1.3161	0.372947
hsa-miR-374a-3p	3.5859	13.5512	1.918	0.11546
hsa-miR-375	0	4.2347	15.37	0.161491
hsa-miR-378a-5p	21.2163	6.5801	1.689	0.104627
hsa-miR-381-3p	0	0.6515	12.6695	1
hsa-miR-330-5p	0	5.7983	15.8233	0.0565217
hsa-miR-328-3p	6.6737	2.9969	1.155	0.442579
hsa-miR-342-5p	1.0957	0	13.4195	1
hsa-miR-326	1.9921	11.7921	2.5655	0.0536329
hsa-miR-151a-3p	750.939	334.089	1.1685	0.0858967
hsa-miR-135b-3p	0	0.9772	13.2545	1
hsa-miR-148b-5p	1.5937	5.5377	1.7969	0.372947
hsa-miR-148b-3p	263.461	540.549	1.0369	0.116532
hsa-miR-331-3p	7.7694	2.9969	1.3743	0.333681
hsa-miR-324-5p	2.8886	10.3588	1.8424	0.189984
hsa-miR-339-5p	12.1521	4.9514	1.2953	0.283653
hsa-miR-335-5p	3.8847	15.7663	2.021	0.0721088
hsa-miR-335-3p	10.0603	4.2347	1.2483	0.305221
hsa-miR-196b-5p	3.7851	9.3816	1.3095	0.390133
hsa-miR-423-5p	102.894	44.3019	1.2157	0.102421
hsa-miR-429	0	3.062	14.9022	0.285714
hsa-miR-484	34.9621	10.7497	1.7015	0.0528176
hsa-miR-486-3p	4.7811	2.0848	1.1975	0.521739
hsa-miR-193b-5p	2.9882	0.9772	1.6125	0.658385
hsa-miR-497-5p	0	0.7818	12.9326	1
hsa-miR-519a-3p	0	2.1499	14.392	0.52381
hsa-miR-516a-5p	0	2.5408	14.633	0.285714
hsa-miR-499a-5p	0	0.6515	12.6695	1
hsa-miR-500a-3p	22.5112	9.5119	1.2429	0.224728
hsa-miR-501-3p	7.4705	2.3454	1.6714	0.266667
hsa-miR-505-3p	12.7497	5.3423	1.2549	0.228158
hsa-miR-551a	0	1.4984	13.8712	0.52381
hsa-miR-92b-5p	8.7654	1.6287	2.428	0.137874
hsa-miR-561-5p	0	1.8242	14.155	0.52381
hsa-miR-561-3p	0	1.2378	13.5955	1
hsa-miR-574-3p	33.9661	16.4178	1.0488	0.23162
hsa-miR-576-5p	3.7851	0.8469	2.16	0.430642
hsa-miR-584-5p	3.7851	11.5967	1.6153	0.187026
hsa-miR-548a-3p	0	3.062	14.9022	0.285714
hsa-miR-590-5p	0	0.7166	12.807	1
hsa-miR-619-5p	10.5584	2.2151	2.2529	0.0729734
hsa-miR-625-3p	5.6776	1.6287	1.8015	0.372947
hsa-miR-628-3p	4.3827	0.9772	2.165	0.430642
hsa-miR-629-3p	4.8808	2.3454	1.0573	0.521739
hsa-miR-641	0	2.8014	14.7739	0.285714
hsa-miR-671-5p	3.287	9.9028	1.591	0.189984
hsa-miR-671-3p	7.1717	0.6515	3.4605	0.12496
hsa-miR-151b	0	1.759	14.1025	0.52381
hsa-miR-320b	1.2949	0	13.6605	1
hsa-miR-320c	64.8443	22.7373	1.5119	0.0549209
hsa-miR-1296-5p	6.6737	1.2378	2.4307	0.12496
hsa-miR-454-5p	0	0.7818	12.9326	1
hsa-miR-766-5p	1.0957	0	13.4195	1
hsa-miR-766-3p	5.1796	1.8242	1.5055	0.521739
hsa-miR-378d	0	2.4757	14.5955	0.52381
hsa-miR-675-5p	0	5.3423	15.7052	0.0942029
hsa-miR-190b	0	1.5636	13.9326	0.52381
hsa-miR-374b-3p	0	1.303	13.6695	1
hsa-miR-301b-3p	0	1.1727	13.5175	1
hsa-miR-944	0	1.1727	13.5175	1
hsa-miR-1226-3p	1.1953	0	13.5451	1
hsa-miR-1285-5p	3.6855	0.6515	2.5	0.430642
hsa-miR-1287-5p	0	1.1727	13.5175	1
hsa-miR-1297	5.4784	17.2647	1.656	0.0967864
hsa-miR-1303	8.5662	1.3681	2.6465	0.0577711
hsa-miR-1304-5p	0	1.4333	13.807	1
hsa-miR-1304-3p	6.1756	1.4333	2.1073	0.186957
hsa-miR-548f-5p	0	0.7166	12.807	1
hsa-miR-1254	2.1914	0.7818	1.4869	1
hsa-miR-1261	1.8925	0	14.208	0.52381
hsa-miR-1269a	1.1953	0	13.5451	1
hsa-miR-1276	0	0.7166	12.807	1
hsa-miR-1277-3p	0	0.6515	12.6695	1
hsa-miR-664a-5p	1.7929	0	14.13	0.52381
hsa-miR-320d	3.0878	0.7818	1.9817	0.658385
hsa-miR-1827	0.9961	0	13.282	1
hsa-miR-2110	2.3906	0	14.5451	0.52381
hsa-miR-2276-3p	0	1.4333	13.807	1
hsa-miR-2277-5p	0	1.4984	13.8712	0.52381
hsa-miR-2682-5p	1.8925	5.6029	1.5659	0.372947
hsa-miR-3120-5p	1.7929	0	14.13	0.52381
hsa-miR-3129-3p	1.2949	0	13.6605	1
hsa-miR-1260b	3.1874	0.8469	1.9121	0.658385
hsa-miR-3176	0	0.7818	12.9326	1
hsa-miR-3177-3p	3.1874	1.1727	1.4426	0.658385
hsa-miR-3178	1.9921	5.9938	1.5892	0.372947
hsa-miR-3179	0.9961	0	13.282	1
hsa-miR-3182	19.8218	5.2771	1.9092	0.0520938
hsa-miR-3195	6.2753	1.5636	2.0048	0.372947
hsa-miR-3200-3p	0.9961	0	13.282	1
hsa-miR-4318	1.1953	0	13.5451	1
hsa-miR-4317	3.0878	0	14.9143	0.285714
hsa-miR-4286	6.4745	0.7166	3.1755	0.186957
hsa-miR-500b-5p	0	0.6515	12.6695	1
hsa-miR-3615	7.6698	0.9772	2.9724	0.084472
hsa-miR-3656	2.291	0.9772	1.2292	1
hsa-miR-3664-5p	0	1.8242	14.155	0.52381
hsa-miR-3664-3p	0	0.7818	12.9326	1
hsa-miR-3687	0	5.2771	15.6875	0.0942029
hsa-miR-3928-3p	2.1914	0	14.4195	0.52381
hsa-miR-548y	0	1.3681	13.7399	1
hsa-miR-548ab	0	1.3681	13.7399	1
hsa-miR-4417	0	1.6287	13.9915	0.52381
hsa-miR-4425	0	2.7363	14.7399	0.285714
hsa-miR-548ad-5p	0	2.0848	14.3476	0.52381
hsa-miR-548ae-3p	1.4941	3.3878	1.181	0.658385
hsa-miR-4448	3.7851	0	15.208	0.161491
hsa-miR-548ah-5p	0	1.6939	14.048	0.52381
hsa-miR-548ai	0	0.9772	13.2545	1
hsa-miR-548aj-5p	0	1.0424	13.3476	1
hsa-miR-4473	1.4941	4.9514	1.7285	0.282609
hsa-miR-4485-3p	1.6933	0	14.0476	0.52381
hsa-miR-4508	6.3749	1.6939	1.9121	0.372947
hsa-miR-4516	3.6855	1.6287	1.178	0.726708
hsa-miR-4521	0	0.7166	12.807	1
hsa-miR-4532	5.4784	1.8893	1.5359	0.521739
hsa-miR-4664-5p	0	0.6515	12.6695	1
hsa-miR-4677-3p	0	1.6939	14.048	0.52381
hsa-miR-4719	0	0.7818	12.9326	1
hsa-miR-4746-5p	2.3906	0	14.5451	0.52381
hsa-miR-4775	0	0.6515	12.6695	1
hsa-miR-4787-3p	1.7929	0	14.13	0.52381
hsa-miR-4791	0.9961	3.3226	1.738	0.658385
hsa-miR-1273f	1.0957	0	13.4195	1
hsa-miR-1273g-3p	7.7694	1.5636	2.3129	0.191276
hsa-miR-5096	6.076	0.7166	3.0838	0.186957
hsa-miR-5582-3p	0	1.759	14.1025	0.52381
hsa-miR-548av-5p	1.5937	4.9514	1.6354	0.521739
hsa-miR-5684	1.4941	0	13.867	1
hsa-miR-6126	1.5937	0	13.9601	0.52381
hsa-miR-6515-3p	0	0.9121	13.155	1
hsa-miR-6733-5p	0	1.5636	13.9326	0.52381
hsa-miR-6842-3p	1.4941	0	13.867	1
hsa-miR-6866-5p	0	0.7166	12.807	1
hsa-miR-6516-5p	0	0.9121	13.155	1
hsa-miR-6516-3p	0	1.4333	13.807	1
hsa-miR-7977	1.2949	0	13.6605	1
